# Supplementary material for: Biodiversity resilience in a tropical rainforest
Source: Nature. 2026 Apr 8;652(8112):1232–9. doi: 10.1038/s41586-026-10365-2 (PMC13128449; doi:10.1038/s41586-026-10365-2)
Supplement: Supplementary file 3 — This dataset contains all results for resistance, return rate, recovery time and percentage recovery after 30 years obtained using equation (5) for the original data. [file 41586_2026_10365_MOESM3_ESM.csv]

Taxon	Metric	Legacy	Relative_recovery_30	Relative_recovery_30_upper_confidence_interval	Relative_recovery_30_lower_confidence_interval	Resistance	Resistance_upper_confidence_interval	Resistance_lower_confidence_interval	Lambda	Lambda_upper_confidence_interval	Lambda_lower_confidence_interval	Recoverytime	Recoverytime_upper_confidence_interval	Recoverytime_lower_confidence_interval	R2	RSE	Active_equals_OG
Bacteria 10 cm depth	Abundance	cacao	1	1	0.916	0.666	0.727	0.472	1.027	2.592	0.057	1.569	28.372	0.676	0.228	2.911	1
Bacteria 10 cm depth	Abundance	pasture	0.962	1	0.883	0.905	0.988	0.822	0.033	0.059	0.016	0	47.45	0	0.003	0.181	1
Bacteria 10 cm depth	alpha_q0	cacao	0.906	1	0.821	0.906	0.996	0.762	0	0.455	0	0	1.66736669561183E+016	0	-0.001	0.102	1
Bacteria 10 cm depth	alpha_q0	pasture	1	1	1	0.77	0.847	0.689	15.6	18.2	1.171	0.053	0.976	0.026	0.125	4851252.138	1
Bacteria 10 cm depth	alpha_q1	cacao	0.794	0.908	0.692	0.672	0.839	0.55	0.015	0.04	0	76.946	308428224084554	30.929	-0.057	0.044	1
Bacteria 10 cm depth	alpha_q1	pasture	1	1	0.883	0.588	0.663	0.528	18.08	18.088	0.904	0.078	36.531	0.071	0.116	36558101.94	1
Bacteria 10 cm depth	alpha_q2	cacao	0.9	1	0.713	0.702	0.997	0.509	0.037	0.079	0.006	29.935	3.73314798514551E+017	0	0.018	0.082	1
Bacteria 10 cm depth	alpha_q2	pasture	0.741	1	0.563	0.658	0.941	0.506	0.009	17.771	0.001	132.998	7856380437844091	0	-0.161	0.023	1
Bacteria 10 cm depth	braycurtis	cacao	0.883	0.888	0.839	0.883	0.888	0.839	0	0	0	2228517167393.14	3958913706919.48	21448498.254	-0.653	0.027	0
Bacteria 10 cm depth	braycurtis	pasture	0.893	0.924	0.873	0.802	0.825	0.797	0.021	0.033	0.014	33.04	45.922	21.841	0.065	0.009	0
Bacteria 50 cm depth	Abundance	cacao	0.793	0.953	0.598	0.793	0.855	0.574	0	10.935	0	5.37E+18	1.43435225340176E+030	1.5401051647615E+018	-0.318	0.059	1
Bacteria 50 cm depth	Abundance	pasture	0.97	0.988	0.94	0.429	0.462	0.395	0.125	0.156	0.103	20.698	25.578	16.597	0.578	0.097	0
Bacteria 50 cm depth	alpha_q0	cacao	0.976	1	0.721	0.976	0.992	0.388	0	16.478	0.425	0	649.511	0	-0.295	0.838	1
Bacteria 50 cm depth	alpha_q0	pasture	0.944	0.985	0.892	0.468	0.475	0.46	0.098	0.161	0.075	24.738	32.53	15.872	0.428	0.103	0
Bacteria 50 cm depth	alpha_q1	cacao	0.937	1	0.727	0.937	0.995	0.548	0	15.211	0	0	8.1156679503607E+020	0	-0.14	0.288	1
Bacteria 50 cm depth	alpha_q1	pasture	0.95	0.988	0.919	0.702	0.745	0.659	0.07	0.141	0.053	20.673	27.539	10.943	0.16	0.204	0
Bacteria 50 cm depth	alpha_q2	cacao	0.987	1	0.797	0.987	0.987	0.797	0	16.1	0	0	63391882263464.3	0	-0.114	1.444	1
Bacteria 50 cm depth	alpha_q2	pasture	0.999	1	0.985	0.915	0.917	0.739	0.151	0.104	0.104	0	12.063	0	0.019	1.425	1
Bacteria 50 cm depth	braycurtis	cacao	0.673	0.754	0.602	0.673	0.745	0.602	0	0.004	0	5232500251.924	7249748902649.35	139156596.008	-0.126	0.012	0
Bacteria 50 cm depth	braycurtis	pasture	0.711	0.742	0.684	0.711	0.742	0.684	0	0	0	3466100006.696	436229732653.558	62487790.624	-0.104	0.01	0
Leaf-litter arthropods	Abundance	cacao	0.586	0.857	0.479	0.486	0.741	0.357	0.014	0.055	0	174.636	4946878938176196	42.666	0.002	0.056	1
Leaf-litter arthropods	Abundance	pasture	1	1	0.795	0.32	0.516	0.133	15.739	16.742	1.548	0.194	4.29117053951553E+021	0.174	0.112	8483943.063	0
Leaf-litter arthropods	alpha_q0	cacao	0.77	1	0.598	0.593	0.858	0.54	0.028	0.418	0	69.653	9312039242531.81	1.941	-0.046	0.055	1
Leaf-litter arthropods	alpha_q0	pasture	0.879	1	0.781	0.75	0.794	0.604	0.03	10.576	0.006	40.65	4570550778342.18	0.235	0.006	0.094	0
Leaf-litter arthropods	alpha_q1	cacao	1	1	0.904	0.847	0.975	0.72	15.6	16.603	0.039	0.038	31.488	0	-0.029	23156299.329	1
Leaf-litter arthropods	alpha_q1	pasture	1	1	1	0.534	0.629	0.414	0.973	2.724	0.479	1.58	3.506	0.481	0.14	1.821	1
Leaf-litter arthropods	alpha_q2	cacao	0.95	1	0.703	0.95	0.973	0.682	0	0.014	0	0	9954469419001.51	0	-0.022	0.235	1
Leaf-litter arthropods	alpha_q2	pasture	1	1	1	0.312	0.482	0.231	1.072	15.5	0.311	1.799	6.552	0.106	0.164	1.854	1
Leaf-litter arthropods	braycurtis	cacao	0.495	0.534	0.467	0.458	0.489	0.386	0.002	0.008	0	724.505	5619156390.923	241.998	-0.023	0.006	0
Leaf-litter arthropods	braycurtis	pasture	0.433	0.549	0.351	0.287	0.311	0.24	0.008	0.017	0.003	258.313	886.315	127.023	0.048	0.005	0
Saproxylic beetles	Abundance	cacao	1	1	1	0.029	0.031	0.027	0.535	0.629	0.318	4.249	7.285	3.684	0.103	0.979	1
Saproxylic beetles	Abundance	pasture	0.929	0.946	0.899	0.051	0.076	0.027	0.086	0.095	0.075	26.102	30.155	23.6	0.114	0.037	1
Saproxylic beetles	alpha_q0	cacao	0.99	0.998	0.972	0.313	0.375	0.25	0.14	0.195	0.106	13.786	18.149	9.754	0.308	0.065	1
Saproxylic beetles	alpha_q0	pasture	0.879	0.915	0.844	0.375	0.4	0.375	0.055	0.065	0.046	33.553	39.529	27.58	0.478	0.019	1
Saproxylic beetles	alpha_q1	cacao	0.876	0.995	0.817	0.44	0.48	0.424	0.05	0.154	0.037	34.356	46.161	10.713	0.036	0.021	1
Saproxylic beetles	alpha_q1	pasture	0.725	0.788	0.675	0.531	0.58	0.483	0.018	0.023	0.012	86.808	127.557	63.139	0.132	0.011	1
Saproxylic beetles	alpha_q2	cacao	0.794	0.848	0.754	0.485	0.514	0.457	0.031	0.041	0.025	53.583	66.636	40.247	0.023	0.014	1
Saproxylic beetles	alpha_q2	pasture	0.648	0.681	0.609	0.605	0.639	0.571	0.004	0.007	0	355.403	1519206020.482	194.783	0.002	0.009	1
Saproxylic beetles	braycurtis	cacao	0.809	0.861	0.769	0.809	0.861	0.769	0	0	0	17602803341.599	50125501216563.6	137013400.665	-0.222	0.029	1
Saproxylic beetles	braycurtis	pasture	0.981	0.999	0.953	0.174	0.259	0.089	0.125	0.315	0.096	16.901	22.079	8.668	-0.075	0.059	1
Saproxylic beetles nonsocial	Abundance	cacao	1	1	1	0	0	0	0.79	0.899	0.713	2.914	3.23	2.778	-0.109	13.226	1
Saproxylic beetles nonsocial	Abundance	pasture	0.977	0.984	0.96	0.5	0.667	0.333	0.103	0.116	0.084	15.687	19.088	12.99	0.098	0.239	1
Saproxylic beetles nonsocial	alpha_q0	cacao	1	1	1	0	0	0	0.448	0.557	0.422	5.137	5.463	4.657	0.23	0.771	1
Saproxylic beetles nonsocial	alpha_q0	pasture	0.971	1	0.948	0.75	1	0.5	0.072	0.088	0.052	12.809	18.308	0	0.097	0.206	1
Saproxylic beetles nonsocial	alpha_q1	cacao	1	1	1	0	0	0	0.342	0.39	0.298	6.734	7.735	5.918	0.311	0.32	1
Saproxylic beetles nonsocial	alpha_q1	pasture	0.967	1	0.944	0.783	0.964	0.529	0.063	0.082	0.044	12.37	18.969	0	0.066	0.183	1
Saproxylic beetles nonsocial	alpha_q2	cacao	1	1	0.999	0	0	0	0.302	0.362	0.24	7.627	9.596	6.359	0.3	0.239	1
Saproxylic beetles nonsocial	alpha_q2	pasture	0.967	1	0.942	0.812	0.936	0.556	0.058	0.08	0.038	10.851	19.011	0	0.036	0.197	1
Saproxylic beetles nonsocial	braycurtis	cacao	0.677	0.732	0.637	0	0	0	0.038	0.044	0.034	61.07	68.318	52.515	0.262	0.012	0
Saproxylic beetles nonsocial	braycurtis	pasture	0.561	0.684	0.466	0.28	0.56	0	0.016	0.038	0	119.858	335094820381.645	60.016	0.039	0.015	1
Saproxylic beetles social	Abundance	cacao	1	1	0.996	0.029	0.031	0.027	0.514	0.617	0.209	4.422	11.201	3.743	0.063	0.945	1
Saproxylic beetles social	Abundance	pasture	0.924	0.945	0.892	0.04	0.076	0.004	0.085	0.096	0.073	26.749	31.088	23.651	0.088	0.036	1
Saproxylic beetles social	alpha_q0	cacao	0.748	0.809	0.7	0.417	0.5	0.333	0.028	0.039	0.018	62.889	91.258	47.425	0.082	0.013	1
Saproxylic beetles social	alpha_q0	pasture	0.798	0.858	0.743	0.25	0.333	0.167	0.044	0.056	0.034	46.146	56.52	36.275	0.148	0.016	1
Saproxylic beetles social	alpha_q1	cacao	0.718	0.799	0.686	0.42	0.492	0.348	0.024	0.033	0.016	73.045	101.164	51.322	-0.031	0.01	1
Saproxylic beetles social	alpha_q1	pasture	0.752	0.837	0.713	0.27	0.297	0.26	0.036	0.049	0.031	55.236	63.961	40.069	0.035	0.014	1
Saproxylic beetles social	alpha_q2	cacao	0.682	0.735	0.647	0.434	0.528	0.34	0.019	0.029	0.01	90.248	159.902	65.929	-0.011	0.009	1
Saproxylic beetles social	alpha_q2	pasture	0.705	0.764	0.666	0.297	0.32	0.294	0.029	0.035	0.025	67.512	78.794	54.372	-0.008	0.012	1
Saproxylic beetles social	braycurtis	cacao	0.805	0.848	0.766	0.805	0.848	0.766	0	0	0	406935374.996	67603563451106.5	196853285.051	-0.16	0.028	1
Saproxylic beetles social	braycurtis	pasture	0.985	1	0.96	0.131	0.263	0	0.136	1.898	0.098	15.886	21.006	1.139	-0.086	0.064	1
Dung beetles	Abundance	cacao	1	1	1	0.286	0.464	0.214	15.2	15.393	14.26	0.129	0.153	0.113	0.148	4053778.694	1
Dung beetles	Abundance	pasture	0.923	0.94	0.858	0.214	0.222	0.179	0.077	0.086	0.057	26.653	36.133	23.992	0.281	0.061	0
Dung beetles	alpha_q0	cacao	1	1	1	0.6	0.7	0.4	9.504	9.505	8.266	0.146	0.2	0.129	0.282	12595.557	1
Dung beetles	alpha_q0	pasture	0.95	0.973	0.9	0.2	0.3	0.2	0.092	0.114	0.07	22.547	29.963	18.295	0.243	0.043	0
Dung beetles	alpha_q1	cacao	0.976	0.994	0.957	0.63	0.667	0.427	0.091	0.15	0.072	14.372	18.145	10.312	0.246	0.061	1
Dung beetles	alpha_q1	pasture	0.86	0.929	0.781	0.223	0.322	0.222	0.057	0.08	0.04	35.931	48.615	25.745	0.084	0.024	0
Dung beetles	alpha_q2	cacao	0.898	0.982	0.87	0.634	0.734	0.438	0.043	0.09	0.035	30.443	37.771	10.884	0.191	0.027	1
Dung beetles	alpha_q2	pasture	0.787	0.959	0.71	0.243	0.34	0.24	0.042	0.096	0.029	47.851	65.85	20.655	-0.011	0.019	0
Dung beetles	braycurtis	cacao	0.996	0.998	0.989	0.224	0.304	0.112	0.178	0.212	0.142	11.493	14.404	10.05	0.493	0.063	0
Dung beetles	braycurtis	pasture	0.815	0.864	0.764	0.123	0.129	0.081	0.052	0.062	0.044	41.927	49.685	34.907	0.466	0.017	0
Nocturnal insects	Abundance	cacao	1	1	1	0.842	0.956	0.728	15.8	16.06	11.268	0.029	0.068	0	-0.028	15380876.258	1
Nocturnal insects	Abundance	pasture	1	1	1	0.832	0.971	0.634	16.3	18	11.052	0.032	0.089	0	0.042	20807514.313	1
Nocturnal insects	alpha_q0	cacao	0.952	1	1	0.952	0.998	0.928	0	nan	nan	0	0	0	-0.018	0.075	1
Nocturnal insects	alpha_q0	pasture	1	1	1	0.888	0.903	0.844	15.2	15.82	14.5	0.007	0.029	0	-0.087	12968758.249	1
Nocturnal insects	alpha_q1	cacao	1	1	1	0.629	0.655	0.614	0.415	0.527	0.286	3.156	4.703	2.486	0.102	1.159	1
Nocturnal insects	alpha_q1	pasture	1	1	0.994	0.666	0.744	0.587	0.322	0.392	0.279	3.743	5.711	3.08	0.066	0.772	1
Nocturnal insects	alpha_q2	cacao	1	1	1	0.947	0.999	0.73	0.567	0.578	0.404	0	2.457	0	-0.113	24.88	1
Nocturnal insects	alpha_q2	pasture	0.884	1	0.743	0.884	0.915	0.743	0	0.185	0	9.53E+15	1.24279426417785E+019	0	-0.013	0.064	1
Nocturnal insects	braycurtis	cacao	0.537	0.574	0.51	0.244	0.248	0.239	0.016	0.019	0.014	123.649	139.937	105.941	-0.099	0.004	0
Nocturnal insects	braycurtis	pasture	0.486	0.508	0.462	0.202	0.223	0.181	0.015	0.016	0.013	141.526	158.035	128.811	0.382	0.003	0
Nocturnal insects carnivore	Abundance	cacao	1	1	1	0.828	0.945	0.597	13.8	14.6	9.146	0.039	0.145	0	-0.263	33067652.862	1
Nocturnal insects carnivore	Abundance	pasture	1	1	1	0.729	0.876	0.581	12.2	12.253	10.631	0.082	0.174	0.018	-0.424	2822569.594	0
Nocturnal insects carnivore	alpha_q0	cacao	1	1	1	1	1	0.957	0.1	nan	nan	0	0	0	-0.086	0	1
Nocturnal insects carnivore	alpha_q0	pasture	1	1	1	0.957	0.978	0.826	0.558	0.718	0.718	0	0.771	0	-0.026	11.303	1
Nocturnal insects carnivore	alpha_q1	cacao	0.759	1	0.722	0.664	0.935	0.515	0.015	0.051	0.009	104.748	190.031	0	0.022	0.028	1
Nocturnal insects carnivore	alpha_q1	pasture	1	1	1	0.884	0.916	0.742	14.9	16.5	12.834	0.018	0.088	0	0.059	9193409.859	0
Nocturnal insects carnivore	alpha_q2	cacao	0.642	0.705	0.61	0.559	0.705	0.464	0.012	0.034	0	178.7	161688864528030	72.41	0.022	0.019	1
Nocturnal insects carnivore	alpha_q2	pasture	1	1	0.84	0.852	0.922	0.663	15.319	16.082	0	0.036	158932192988794	0	0.011	11935219.237	0
Nocturnal insects carnivore	braycurtis	cacao	0.462	0.639	0.426	0.462	0.639	0.284	0	0.009	0	22911653.473	143932349301.284	213.949	0	0.007	1
Nocturnal insects carnivore	braycurtis	pasture	0.484	0.531	0.434	0.105	0.137	0.074	0.018	0.022	0.015	119.246	144.098	102.049	-0.223	0.009	0
Nocturnal insects herbivore	Abundance	cacao	1	1	1	0.919	0.994	0.833	0.893	0.933	0.933	0	0.55	0	-0.352	17.225	1
Nocturnal insects herbivore	Abundance	pasture	1	1	1	0.74	0.793	0.687	15.6	15.828	15.2	0.061	0.073	0.047	-0.019	6475204.787	0
Nocturnal insects herbivore	alpha_q0	cacao	1	1	1	0.836	0.91	0.762	0.656	0.978	0.598	0.752	1.207	0	0.046	3.553	1
Nocturnal insects herbivore	alpha_q0	pasture	1	1	1	0.795	0.817	0.771	15.6	16.465	15.185	0.046	0.053	0.039	-0.017	10568827.049	0
Nocturnal insects herbivore	alpha_q1	cacao	0.93	0.981	0.855	0.411	0.515	0.306	0.071	0.112	0.046	25.052	38.025	15.425	0.046	0.041	1
Nocturnal insects herbivore	alpha_q1	pasture	1	1	0.999	0.491	0.612	0.371	0.579	1.256	0.402	2.809	4.565	1.401	0.096	1.119	1
Nocturnal insects herbivore	alpha_q2	cacao	0.868	0.935	0.792	0.38	0.461	0.299	0.052	0.073	0.036	35.321	50.091	24.207	0.079	0.029	1
Nocturnal insects herbivore	alpha_q2	pasture	1	1	0.989	0.568	0.687	0.448	0.249	0.363	0.155	5.886	9.095	3.864	0.106	0.329	1
Nocturnal insects herbivore	braycurtis	cacao	0.51	0.554	0.487	0.188	0.231	0.145	0.017	0.02	0.014	124.388	147.748	104.867	-0.031	0.004	0
Nocturnal insects herbivore	braycurtis	pasture	0.499	0.512	0.485	0.183	0.19	0.177	0.016	0.017	0.015	129.012	137.014	122.568	0.529	0.003	0
Nocturnal insects omnivore	Abundance	cacao	0.787	1	0.716	0.735	0.933	0.559	0.01	0.038	0.002	132.512	5298641702188877	0	-0.02	0.069	1
Nocturnal insects omnivore	Abundance	pasture	0.668	1	0.604	0.646	0.74	0.246	0.003	0.662	0	520.397	2.30985371200264E+021	3.051	-0.008	0.049	0
Nocturnal insects omnivore	alpha_q0	cacao	1	1	1	0.942	0.963	0.846	0.509	0.54	0.54	0	0.798	0	-0.151	8.617	1
Nocturnal insects omnivore	alpha_q0	pasture	1	1	0.852	0.817	0.852	0.462	0.752	1.212	0	0.801	5288963609841875	0.637	-0.078	5.374	0
Nocturnal insects omnivore	alpha_q1	cacao	0.861	1	0.802	0.861	0.986	0.765	0	0.657	0	2.09E+19	2.18529858714744E+018	0	-0.005	0.039	1
Nocturnal insects omnivore	alpha_q1	pasture	1	1	1	0.926	0.994	0.845	13	14	13.8	0	0.032	0	-0.277	4977223.664	1
Nocturnal insects omnivore	alpha_q2	cacao	1	1	1	0.824	0.935	0.737	0.564	0.759	0.354	1.343	2.021	0	-0.031	3.412	1
Nocturnal insects omnivore	alpha_q2	pasture	1	1	1	0.845	0.862	0.759	14	14.408	12.859	0.031	0.085	0.023	-0.239	6610816.192	1
Nocturnal insects omnivore	braycurtis	cacao	0.874	0.883	0.87	0.874	0.883	0.87	0	0	0	1684398893093.73	3114421310118.25	3761855.049	-0.174	0.034	1
Nocturnal insects omnivore	braycurtis	pasture	0.917	0.963	0.873	0.185	0.187	0.182	0.076	0.103	0.062	27.502	33.896	20.375	-0.167	0.033	1
Nocturnal insects parasite parasitoid	Abundance	cacao	1	1	1	0.904	0.943	0.779	1.054	1.054	1.006	0	0.789	0	-0.202	475.297	1
Nocturnal insects parasite parasitoid	Abundance	pasture	1	1	1	0.62	0.685	0.534	14.7	15.553	14.648	0.091	0.099	0.078	-0.088	9182073.786	1
Nocturnal insects parasite parasitoid	alpha_q0	cacao	0.881	0.932	0.855	0.453	0.48	0.429	0.073	0.094	0.065	34.082	38.125	26.657	0.245	0.033	0
Nocturnal insects parasite parasitoid	alpha_q0	pasture	1	1	1	0.625	0.667	0.583	17.1	17.1	16.34	0.077	0.084	0.071	-0.169	41693847.712	1
Nocturnal insects parasite parasitoid	alpha_q1	cacao	0.86	0.957	0.803	0.386	0.399	0.381	0.076	0.119	0.062	36.457	44.365	23.219	0.191	0.052	1
Nocturnal insects parasite parasitoid	alpha_q1	pasture	0.794	0.87	0.731	0.794	0.87	0.731	0	0	0	1.63E+20	1.35895288660507E+020	127224767995.394	-0.278	0.065	0
Nocturnal insects parasite parasitoid	alpha_q2	cacao	0.932	0.988	0.876	0.45	0.462	0.424	0.094	0.154	0.072	26.701	34.787	16.271	0.105	0.074	1
Nocturnal insects parasite parasitoid	alpha_q2	pasture	0.963	1	1	0.963	0.997	0.907	0	nan	nan	0	0	0	-0.313	0.345	1
Nocturnal insects parasite parasitoid	braycurtis	cacao	0.853	1	0.798	0.853	0.908	0.798	0	0	0	7448370039.868	84220001745.621	0	-0.455	0.039	1
Nocturnal insects parasite parasitoid	braycurtis	pasture	0.472	0.582	0.466	0.469	0.582	0.356	0	0.009	0	8683.813	47973456953.797	209.253	-0.01	0.009	1
Nocturnal insects detrivore scavenger	Abundance	cacao	0.646	0.751	0.603	0.646	0.751	0.603	0	0.003	0	3.81E+21	3.93240313960096E+024	752.35	-0.043	0.043	1
Nocturnal insects detrivore scavenger	Abundance	pasture	1	1	1	0.49	0.525	0.421	16.3	16.3	15.478	0.1	0.108	0.1	-0.685	63509032.927	1
Nocturnal insects detrivore scavenger	alpha_q0	cacao	0.916	0.946	0.896	0.764	0.809	0.724	0.041	0.052	0.028	27.772	34.704	18.798	0.139	0.031	1
Nocturnal insects detrivore scavenger	alpha_q0	pasture	1	1	1	0.827	0.836	0.791	15.6	16.438	15.548	0.035	0.045	0.032	-0.173	16372483.037	1
Nocturnal insects detrivore scavenger	alpha_q1	cacao	1	1	1	0.937	0.951	0.818	0.717	0.762	0.762	0	0.785	0	-0.244	59.246	1
Nocturnal insects detrivore scavenger	alpha_q1	pasture	1	1	1	0.736	0.972	0.442	1.083	3.617	0.594	0.897	1.616	0	-0.126	9.677	0
Nocturnal insects detrivore scavenger	alpha_q2	cacao	1	1	0.878	0.991	0.993	0.844	0.595	0.648	0	0	12963622680.422	0	-0.164	294.952	1
Nocturnal insects detrivore scavenger	alpha_q2	pasture	1	1	0.811	0.833	0.847	0.433	1.926	3.941	0	0.266	1278488046920.92	0.136	-0.128	32.726	0
Nocturnal insects detrivore scavenger	braycurtis	cacao	0.576	0.624	0.529	0.086	0.115	0.056	0.026	0.03	0.022	86.334	99.947	74.666	0.241	0.007	0
Nocturnal insects detrivore scavenger	braycurtis	pasture	0.272	0.298	0.243	0.126	0.126	0.117	0.006	0.007	0.005	354.656	454.102	297.458	-0.167	0.004	0
Moths	Abundance	cacao	0.717	0.76	0.661	0.284	0.35	0.218	0.031	0.036	0.025	63.709	78.848	54.077	0.225	0.015	1
Moths	Abundance	pasture	0.75	0.788	0.703	0.442	0.56	0.323	0.027	0.036	0.016	64.243	98.85	53.014	-0.064	0.032	1
Moths	alpha_q0	cacao	0.712	0.754	0.67	0.545	0.657	0.433	0.015	0.025	0.005	98.973	248.556	70.408	0.072	0.016	1
Moths	alpha_q0	pasture	0.749	0.777	0.731	0.731	0.761	0.701	0.002	0.006	0	429.329	1.16188076216465E+020	160.127	-0.001	0.021	0
Moths	alpha_q1	cacao	0.889	1	0.778	0.889	0.983	0.761	0	0.002	0	83395349552042	3.12774559612423E+016	0	-0.165	0.055	1
Moths	alpha_q1	pasture	1	1	1	0.873	0.889	0.859	0.358	0.408	0.335	1.037	1.434	0.638	0.006	1.418	0
Moths	alpha_q2	cacao	1	1	1	0.787	0.813	0.763	11.659	12.48	4.689	0.085	0.217	0.069	-0.074	236822.5	1
Moths	alpha_q2	pasture	1	1	1	0.76	0.834	0.698	0.252	0.281	0.224	4.569	5.234	3.073	0.193	0.342	0
Moths	braycurtis	cacao	0.814	0.843	0.791	0.564	0.668	0.46	0.028	0.04	0.016	51.963	73.237	42.513	0.23	0.015	0
Moths	braycurtis	pasture	0.764	0.787	0.742	0.633	0.703	0.562	0.015	0.023	0.006	88.673	194.728	63.137	0.034	0.009	0
Bees	Abundance	cacao	0.608	0.655	0.582	0.249	0.27	0.228	0.022	0.025	0.02	92.88	103.416	79.709	0.266	0.008	0
Bees	Abundance	pasture	0.688	0.738	0.657	0.268	0.291	0.255	0.028	0.033	0.025	69.95	78.761	59.04	0.471	0.007	0
Bees	alpha_q0	cacao	0.872	1	0.844	0.788	0.909	0.667	0.017	0.037	0.01	44.841	73.348	0	0.044	0.022	1
Bees	alpha_q0	pasture	0.92	0.939	0.891	0.818	0.879	0.758	0.027	0.04	0.012	22.002	36.639	15.861	0.051	0.038	1
Bees	alpha_q1	cacao	1	1	1	0.966	0.975	0.92	0.411	nan	nan	0	0	0	-0.018	7.643	1
Bees	alpha_q1	pasture	0.988	1	0.954	0.988	0.988	0.857	0	0.942	0.038	0	9.488	0	-0.03	0.437	0
Bees	alpha_q2	cacao	0.987	1	0.963	0.811	0.963	0.666	0.095	0.183	0.059	8.839	14.116	0	0.055	0.17	1
Bees	alpha_q2	pasture	1	1	1	0.863	0.932	0.803	0.733	0.987	0.637	0.634	1.149	0	0.032	4.32	0
Bees	braycurtis	cacao	0.969	0.982	0.95	0.422	0.466	0.378	0.097	0.116	0.081	18.082	21.586	15.093	0.427	0.023	0
Bees	braycurtis	pasture	0.881	0.898	0.86	0.44	0.449	0.431	0.052	0.057	0.046	33.344	37.311	30.365	0.548	0.011	0
Social bees	Abundance	cacao	0.716	0.779	0.682	0.288	0.319	0.282	0.031	0.038	0.027	64.127	74.299	51.12	0.122	0.02	0
Social bees	Abundance	pasture	0.828	0.89	0.733	0.175	0.215	0.136	0.052	0.066	0.038	40.421	56.071	31.444	0.157	0.025	0
Social bees	alpha_q0	cacao	0.803	0.819	0.784	0.667	0.667	0.667	0.017	0.02	0.015	68.907	83.834	59.112	0.05	0.012	1
Social bees	alpha_q0	pasture	0.868	0.905	0.838	0.6	0.6	0.6	0.037	0.048	0.03	37.427	46.187	28.913	-0.028	0.025	1
Social bees	alpha_q1	cacao	1	1	0.995	0.773	0.864	0.7	0.268	0.437	0.146	4.013	9.24	1.857	0.065	0.498	1
Social bees	alpha_q1	pasture	0.996	1	1	0.996	0.996	0.907	0	nan	nan	0	0	0	-0.022	1.807	1
Social bees	alpha_q2	cacao	0.975	0.99	0.937	0.539	0.597	0.491	0.116	0.155	0.077	18.45	24.887	14.349	0.078	0.073	1
Social bees	alpha_q2	pasture	0.79	0.85	0.758	0.79	0.849	0.738	0	0.004	0	41035435670007.5	3.97810209908166E+017	352.118	-0.001	0.03	0
Social bees	braycurtis	cacao	0.988	0.995	0.969	0.324	0.333	0.316	0.133	0.162	0.103	14.358	18.516	11.74	0.369	0.039	0
Social bees	braycurtis	pasture	0.79	0.841	0.754	0.433	0.449	0.417	0.033	0.042	0.028	52.32	62.281	40.904	0.233	0.014	0
Nonsocial bees	Abundance	cacao	0.699	0.72	0.674	0.293	0.346	0.241	0.028	0.032	0.025	68.747	75.986	63.137	0.364	0.008	0
Nonsocial bees	Abundance	pasture	0.774	0.802	0.746	0.44	0.541	0.338	0.03	0.039	0.022	57.038	70.769	48.997	0.375	0.013	0
Nonsocial bees	alpha_q0	cacao	0.927	0.949	0.909	0.75	0.833	0.667	0.041	0.054	0.027	22.255	27.135	17.333	0.008	0.048	1
Nonsocial bees	alpha_q0	pasture	0.985	1	1	0.972	1	0.944	0.022	nan	nan	0	0	0	-0.031	0.281	1
Nonsocial bees	alpha_q1	cacao	1	1	1	0.984	0.999	0.965	0.387	nan	nan	0	0	0	0.003	15.311	1
Nonsocial bees	alpha_q1	pasture	1	1	1	0.818	0.992	0.696	2.53	5.527	1.853	0.317	0.474	0	0.106	12.813	0
Nonsocial bees	alpha_q2	cacao	0.892	1	0.874	0.874	0.894	0.856	0.006	0.225	0	61.123	32536476988988.6	1.648	0.001	0.04	1
Nonsocial bees	alpha_q2	pasture	1	1	1	0.74	0.883	0.638	15.2	16	14.6	0.083	0.109	0.02	0.214	2544825.213	0
Nonsocial bees	braycurtis	cacao	0.901	0.918	0.888	0.512	0.544	0.479	0.053	0.059	0.048	29.882	32.31	26.656	0.289	0.015	0
Nonsocial bees	braycurtis	pasture	0.947	0.961	0.931	0.517	0.578	0.456	0.074	0.088	0.06	21.379	24.101	19.166	0.577	0.018	0
Ants	Abundance	cacao	0.997	1	0.985	0.635	0.654	0.615	0.161	0.22	0.107	8.07	12.143	5.877	-0.014	0.093	1
Ants	Abundance	pasture	0.961	0.968	0.951	0.731	0.769	0.692	0.065	0.071	0.057	15.288	17.482	13.933	0.259	0.054	1
Ants	alpha_q0	cacao	0.997	1	0.985	0.635	0.654	0.615	0.161	0.22	0.107	8.07	12.143	5.877	-0.014	0.093	1
Ants	alpha_q0	pasture	0.961	0.968	0.951	0.731	0.769	0.692	0.065	0.071	0.057	15.288	17.482	13.933	0.259	0.054	1
Ants	alpha_q1	cacao	0.997	1	0.985	0.635	0.654	0.615	0.161	0.22	0.107	8.07	12.143	5.877	-0.014	0.093	1
Ants	alpha_q1	pasture	0.961	0.968	0.951	0.731	0.769	0.692	0.065	0.071	0.057	15.288	17.482	13.933	0.259	0.054	1
Ants	alpha_q2	cacao	0.997	1	0.985	0.635	0.654	0.615	0.161	0.22	0.107	8.07	12.143	5.877	-0.014	0.093	1
Ants	alpha_q2	pasture	0.961	0.968	0.951	0.731	0.769	0.692	0.065	0.071	0.057	15.288	17.482	13.933	0.259	0.054	1
Ants	braycurtis	cacao	0.866	0.883	0.848	0.344	0.393	0.295	0.053	0.06	0.046	35.51	39.003	32.585	0.572	0.008	0
Ants	braycurtis	pasture	0.745	0.763	0.728	0.457	0.487	0.426	0.025	0.028	0.022	67.08	73.193	61.096	0.397	0.008	0
Frogs	Abundance	cacao	0.785	0.82	0.754	0.289	0.316	0.263	0.04	0.046	0.035	49.176	55.534	42.942	-0.135	0.02	0
Frogs	Abundance	pasture	0.808	0.881	0.711	0.474	0.526	0.421	0.034	0.05	0.02	49.315	99.533	33.485	0.167	0.031	0
Frogs	alpha_q0	cacao	0.988	1	0.933	0.333	0.375	0.3	0.134	0.246	0.078	14.122	24.913	7.582	0.386	0.073	0
Frogs	alpha_q0	pasture	0.824	0.906	0.741	0.389	0.444	0.333	0.041	0.06	0.029	43.718	62.172	28.996	0.436	0.018	0
Frogs	alpha_q1	cacao	0.955	0.975	0.928	0.392	0.414	0.369	0.086	0.106	0.072	20.881	25.368	16.968	0.545	0.035	0
Frogs	alpha_q1	pasture	0.822	0.864	0.764	0.331	0.345	0.318	0.044	0.053	0.035	42.989	55.163	35.858	0.407	0.018	0
Frogs	alpha_q2	cacao	0.92	0.943	0.884	0.44	0.47	0.411	0.065	0.077	0.053	26.562	32.883	22.505	0.542	0.026	0
Frogs	alpha_q2	pasture	0.824	0.864	0.765	0.324	0.339	0.309	0.045	0.054	0.036	42.614	55.254	35.701	0.318	0.02	0
Frogs	braycurtis	cacao	0.794	0.829	0.763	0.44	0.457	0.424	0.033	0.04	0.029	51.584	59.813	43.568	0.353	0.014	0
Frogs	braycurtis	pasture	0.85	0.89	0.818	0.215	0.224	0.207	0.055	0.065	0.049	37.398	42.211	31.521	0.747	0.011	0
Frogs k strategy	Abundance	cacao	0.793	0.838	0.762	0.203	0.232	0.174	0.045	0.053	0.04	46.189	51.435	39.068	-0.08	0.024	0
Frogs k strategy	Abundance	pasture	0.765	0.815	0.698	0.232	0.29	0.174	0.039	0.048	0.031	51.689	66.291	43.15	0.515	0.014	0
Frogs k strategy	alpha_q0	cacao	0.845	0.892	0.789	0.235	0.25	0.222	0.053	0.064	0.043	38.312	47.386	31.24	0.501	0.015	0
Frogs k strategy	alpha_q0	pasture	0.751	0.794	0.71	0.118	0.125	0.111	0.042	0.048	0.037	51.695	58.444	44.938	0.808	0.007	0
Frogs k strategy	alpha_q1	cacao	0.895	0.93	0.86	0.265	0.278	0.254	0.065	0.078	0.056	30.693	36.07	25.446	0.655	0.017	0
Frogs k strategy	alpha_q1	pasture	0.783	0.815	0.733	0.169	0.177	0.162	0.045	0.05	0.038	47.35	55.994	42.341	0.788	0.009	0
Frogs k strategy	alpha_q2	cacao	0.875	0.903	0.839	0.273	0.275	0.271	0.059	0.068	0.051	33.788	39.652	29.485	0.629	0.016	0
Frogs k strategy	alpha_q2	pasture	0.762	0.787	0.714	0.197	0.199	0.196	0.04	0.044	0.035	51.455	61.268	47.131	0.727	0.009	0
Frogs k strategy	braycurtis	cacao	0.811	0.85	0.77	0.523	0.596	0.45	0.031	0.039	0.023	50.564	63.871	40.904	0.297	0.016	0
Frogs k strategy	braycurtis	pasture	0.854	0.905	0.813	0.228	0.239	0.217	0.056	0.07	0.048	36.752	43.104	29.205	0.608	0.015	0
Frogs r strategy	Abundance	cacao	1	1	1	0.6	1	0.429	16.8	17.6	8.262	0.113	1.668	0	0.118	26694413.641	1
Frogs r strategy	Abundance	pasture	0.672	0.863	0.648	0.667	0.75	0.6	0.001	0.5	0	2133.378	1557895615084810	152.575	-0.026	0.087	0
Frogs r strategy	alpha_q0	cacao	0.667	1	0.622	0.667	1	0.5	0	0.017	0	2823356086.099	247045963158139	0	-0.02	0.038	1
Frogs r strategy	alpha_q0	pasture	0.831	1	0.675	0.5	0.5	0.5	0.053	9.466	0.024	43.334	96.506	0.244	0.047	0.089	0
Frogs r strategy	alpha_q1	cacao	0.827	1	0.706	0.827	1	0.706	0	0	0	4041220275.981	5441558172799124	0	-0.086	0.081	1
Frogs r strategy	alpha_q1	pasture	0.997	1	0.881	0.588	0.606	0.57	0.182	16.126	0.055	10.731	35.456	0.121	0.082	0.443	0
Frogs r strategy	alpha_q2	cacao	0.89	1	0.802	0.89	1	0.802	0	0	0	1392643333793.71	655935746995300	0	-0.096	0.127	1
Frogs r strategy	alpha_q2	pasture	0.997	1	0.929	0.671	0.68	0.662	0.174	6.662	0.062	9.132	25.738	3.584	0.078	0.557	0
Frogs r strategy	braycurtis	cacao	0.282	0.362	0.219	0.028	0.055	0	0.01	0.014	0.007	224.717	313.376	163.59	-0.314	0.009	1
Frogs r strategy	braycurtis	pasture	0.662	0.76	0.524	0.018	0.037	0	0.036	0.047	0.024	64.315	94.678	48.679	0.363	0.015	0
Ground birds	Abundance	cacao	1	1	0.457	1	1	0.308	0.1	0.369	0	0	82023962403916.6	0	-0.208	0	1
Ground birds	Abundance	pasture	1	1	1	0	0	0	3	3	1.637	0.768	4.583	0.768	-0.092	17281047.935	0
Ground birds	alpha_q0	cacao	1	1	1	1	1	0.5	0.1	1.8	1.8	0	0.894	0	-0.056	0	1
Ground birds	alpha_q0	pasture	1	1	1	0	0	0	3.1	3.2	2.344	0.743	1.097	0.72	0.074	13420775.297	0
Ground birds	alpha_q1	cacao	1	1	1	1	1	0.5	0.1	1.895	1.8	0	0.894	0	-0.017	0	1
Ground birds	alpha_q1	pasture	1	1	1	0	0	0	2.9	3.1	2.244	0.794	1.122	0.744	0.132	3539345.42	0
Ground birds	alpha_q2	cacao	1	1	1	1	1	0.5	0.1	1.895	1.8	0	0.894	0	-0.005	0	1
Ground birds	alpha_q2	pasture	1	1	1	0	0	0	2.9	2.95	2.18	0.794	1.143	0.781	0.148	3408491.429	0
Ground birds	braycurtis	cacao	0.556	0.614	0.478	0	0	0	0.027	0.032	0.022	85.098	107.584	72.716	0.439	0.009	0
Ground birds	braycurtis	pasture	0.408	0.458	0.282	0	0	0	0.017	0.02	0.011	131.928	251.384	112.749	0.321	0.009	0
Birds	Abundance	cacao	1	1	1	0.497	0.502	0.48	19.438	19.463	16.817	0.119	0.544	0.118	0.395	130053441.422	0
Birds	Abundance	pasture	0.935	0.987	0.87	0.559	0.637	0.498	0.081	0.144	0.045	25.47	39.054	16.025	0.008	0.035	0
Birds	alpha_q0	cacao	1	1	1	0.73	0.739	0.708	19.2	19.365	16.927	0.068	0.266	0.066	0.259	206765635.778	1
Birds	alpha_q0	pasture	0.992	0.997	0.975	0.778	0.802	0.754	0.118	0.16	0.085	8.882	13.92	7.173	0.092	0.083	0
Birds	alpha_q1	cacao	1	1	1	0.776	0.785	0.764	19.2	19.303	16.14	0.055	0.234	0.052	0.225	170620990.743	1
Birds	alpha_q1	pasture	1	1	0.997	0.778	0.788	0.766	5.434	15.914	0.149	0.193	7.034	0.063	0.105	122.55	0
Birds	alpha_q2	cacao	1	1	1	0.751	0.79	0.715	17.058	19.38	16.19	0.07	0.355	0.05	0.246	20401284.314	1
Birds	alpha_q2	pasture	1	1	0.998	0.751	0.777	0.727	17.873	17.908	0.172	0.067	6.954	0.059	0.155	27975447.222	0
Birds	braycurtis	cacao	0.964	0.969	0.957	0.537	0.564	0.511	0.085	0.092	0.078	17.976	19.344	17.037	0.579	0.017	0
Birds	braycurtis	pasture	0.888	0.9	0.877	0.532	0.546	0.518	0.048	0.051	0.044	32.334	34.751	29.965	0.483	0.012	0
Birds long life	Abundance	cacao	1	1	1	0.53	0.538	0.517	19.382	19.394	16.737	0.113	0.441	0.111	0.341	148360994.129	1
Birds long life	Abundance	pasture	0.913	0.952	0.884	0.76	0.816	0.712	0.04	0.061	0.022	28.821	39.521	18.725	0.04	0.044	0
Birds long life	alpha_q0	cacao	1	1	0.994	0.763	0.868	0.69	17.852	19.359	0.128	0.063	8.651	0.026	0.206	63793550.097	1
Birds long life	alpha_q0	pasture	0.932	1	0.916	0.784	0.892	0.763	0.045	16.249	0.034	22.78	27.872	0.012	0.05	0.028	0
Birds long life	alpha_q1	cacao	0.986	1	1	0.986	0.999	0.951	0	nan	nan	0	0	0	-0.005	0.255	1
Birds long life	alpha_q1	pasture	1	1	1	0.898	0.923	0.842	17.3	17.3	14.874	0.007	0.045	0	0.117	29403370.158	1
Birds long life	alpha_q2	cacao	0.983	1	1	0.983	0.994	0.94	0	nan	nan	0	0	0	-0.058	0.205	1
Birds long life	alpha_q2	pasture	1	1	1	0.818	0.84	0.79	16.796	17.866	16.01	0.048	0.09	0.039	0.239	10925070.21	1
Birds long life	braycurtis	cacao	0.89	0.905	0.872	0.702	0.736	0.669	0.033	0.04	0.026	32.905	38.781	28.674	0.238	0.012	0
Birds long life	braycurtis	pasture	0.871	0.892	0.853	0.657	0.662	0.655	0.033	0.039	0.028	37.892	43.492	31.878	0.085	0.01	1
Birds short life	Abundance	cacao	1	1	1	0.461	0.482	0.45	19.388	19.456	16.871	0.127	0.656	0.123	0.305	138954505.513	0
Birds short life	Abundance	pasture	0.939	0.966	0.9	0.471	0.492	0.464	0.095	0.113	0.077	25.425	31.425	20.634	0.059	0.037	0
Birds short life	alpha_q0	cacao	1	1	1	0.62	0.674	0.574	19.37	19.46	16.73	0.094	0.495	0.082	0.28	155262528.875	1
Birds short life	alpha_q0	pasture	0.931	0.947	0.911	0.681	0.692	0.67	0.061	0.073	0.052	25.207	29.664	21.678	0.084	0.035	0
Birds short life	alpha_q1	cacao	1	1	1	0.676	0.758	0.609	19.378	19.383	16.147	0.081	0.369	0.068	0.267	162602666.372	1
Birds short life	alpha_q1	pasture	0.968	0.975	0.957	0.758	0.771	0.746	0.075	0.086	0.066	15.426	17.668	13.811	0.072	0.064	0
Birds short life	alpha_q2	cacao	1	1	1	0.679	0.789	0.597	19.368	19.371	16.733	0.08	0.386	0.051	0.275	166576961.485	1
Birds short life	alpha_q2	pasture	0.975	0.989	0.959	0.767	0.819	0.721	0.083	0.118	0.055	13.435	15.684	11.419	0.082	0.075	0
Birds short life	braycurtis	cacao	0.976	0.981	0.97	0.409	0.432	0.386	0.107	0.115	0.099	16.536	17.941	15.424	0.586	0.023	0
Birds short life	braycurtis	pasture	0.866	0.88	0.85	0.436	0.444	0.427	0.048	0.052	0.044	36.052	39.2	33.521	0.543	0.012	0
Omnivorous birds	Abundance	cacao	1	1	1	0.526	0.532	0.505	17.7	17.93	16.842	0.124	0.329	0.123	0.451	24885247.75	0
Omnivorous birds	Abundance	pasture	1	1	1	0.833	0.926	0.758	16	16.8	0.533	0.043	1.324	0	0.138	12156209.753	0
Omnivorous birds	alpha_q0	cacao	1	1	1	0.75	0.818	0.692	19.2	19.2	16.07	0.063	0.279	0.047	0.237	238374831.312	1
Omnivorous birds	alpha_q0	pasture	0.994	1	0.986	0.72	0.75	0.692	0.142	2.743	0.11	9.587	12.301	0.667	0.079	0.113	0
Omnivorous birds	alpha_q1	cacao	1	1	1	0.875	0.986	0.77	16.8	17.6	0.24	0.021	1.443	0	0.098	47527473.169	1
Omnivorous birds	alpha_q1	pasture	0.988	0.996	0.975	0.75	0.767	0.733	0.111	0.151	0.086	10.857	14.077	8.016	0.078	0.092	0
Omnivorous birds	alpha_q2	cacao	1	1	1	0.941	0.944	0.842	15.276	16.797	16.797	0	0.037	0	0.031	23335486.318	1
Omnivorous birds	alpha_q2	pasture	0.983	0.994	0.948	0.756	0.769	0.727	0.098	0.135	0.06	11.965	20.638	8.814	0.052	0.082	0
Omnivorous birds	braycurtis	cacao	0.936	0.956	0.922	0.739	0.764	0.714	0.047	0.059	0.04	20.369	23.756	16.254	0.081	0.026	1
Omnivorous birds	braycurtis	pasture	0.877	0.927	0.834	0.725	0.766	0.684	0.027	0.044	0.014	37.566	60.194	22.989	-0.09	0.02	1
Invertivorous birds	Abundance	cacao	1	1	1	0.522	0.536	0.509	19.397	19.505	16.033	0.114	0.596	0.111	0.223	142232806.639	1
Invertivorous birds	Abundance	pasture	0.989	1	0.963	0.5	0.543	0.463	0.149	4.001	0.103	15.454	20.692	0.576	0.184	0.069	0
Invertivorous birds	alpha_q0	cacao	1	1	0.998	0.729	0.756	0.705	17.884	17.909	0.181	0.073	7.264	0.065	0.187	62018535.541	1
Invertivorous birds	alpha_q0	pasture	1	1	1	0.653	0.674	0.642	2.111	3.533	1.83	0.792	1.338	0.551	0.235	2.839	0
Invertivorous birds	alpha_q1	cacao	1	1	1	0.834	0.883	0.79	17.6	17.898	15.403	0.039	0.191	0.016	0.149	81322205.373	1
Invertivorous birds	alpha_q1	pasture	1	1	1	0.709	0.73	0.681	15.417	17.513	2.54	0.091	0.797	0.078	0.196	2181740.295	0
Invertivorous birds	alpha_q2	cacao	1	1	1	0.78	0.857	0.715	17.852	19.326	15.441	0.058	0.313	0.031	0.168	71815554.551	1
Invertivorous birds	alpha_q2	pasture	1	1	1	0.695	0.709	0.673	17.723	19.306	15.194	0.084	0.371	0.077	0.191	21723060.092	0
Invertivorous birds	braycurtis	cacao	0.974	0.98	0.969	0.394	0.428	0.36	0.105	0.113	0.097	17.197	18.275	15.925	0.624	0.022	0
Invertivorous birds	braycurtis	pasture	0.861	0.874	0.85	0.481	0.504	0.457	0.044	0.047	0.041	37.541	39.833	34.823	0.558	0.012	0
Frugivorous birds	Abundance	cacao	0.458	0.625	0.458	0.458	0.625	0.458	0	0	0	1.67E+22	1.11227600453881E+024	344093549949444	-0.21	0.024	1
Frugivorous birds	Abundance	pasture	0.579	0.826	0.536	0.579	0.789	0.433	0	2.345	0	1.54E+21	2.33655317298379E+022	384483006442677	-0.197	0.072	1
Frugivorous birds	alpha_q0	cacao	1	1	1	0.333	0.333	0.286	14.6	14.68	12.1	0.13	0.24	0.129	-1.24	5668356.011	0
Frugivorous birds	alpha_q0	pasture	0.5	0.664	0.5	0.5	0.598	0.465	0	2.449	0	1571496669456.44	1956748907612660	63.901	-0.001	0.017	0
Frugivorous birds	alpha_q1	cacao	1	1	1	0.475	0.487	0.413	2.293	2.888	1.362	0.724	1.299	0.567	-1.138	35.902	1
Frugivorous birds	alpha_q1	pasture	0.523	0.711	0.497	0.451	0.59	0.413	0.01	0.025	0.006	258.122	411.149	51.851	0.005	0.018	0
Frugivorous birds	alpha_q2	cacao	1	1	1	0.5	0.518	0.438	1.146	1.555	0.997	1.405	1.709	1.162	-0.864	9.896	1
Frugivorous birds	alpha_q2	pasture	0.596	0.736	0.564	0.545	0.682	0.499	0.007	0.023	0.003	304.219	824.155	55.127	0.007	0.022	0
Frugivorous birds	braycurtis	cacao	0.993	0.999	0.91	0	0	0	0.165	0.257	0.08	13.92	28.71	9.058	0.157	0.083	0
Frugivorous birds	braycurtis	pasture	0.733	0.925	0.596	0.499	0.588	0.342	0.021	0.047	0.007	76.693	219.367	23.728	0.046	0.028	1
Frugivorous birds long life	Abundance	cacao	1	1	1	0	0	0	15.4	16.2	12.41	0.15	1.14	0.142	-0.24	15561431.169	0
Frugivorous birds long life	Abundance	pasture	1	1	1	0.357	0.442	0.295	0.67	2.125	0.551	2.776	3.325	1.586	-0.109	2.987	1
Frugivorous birds long life	alpha_q0	cacao	1	1	1	0	0	0	16.4	16.4	13.1	0.14	0.358	0.14	-0.346	13567288.522	0
Frugivorous birds long life	alpha_q0	pasture	1	1	0.972	0.75	1	0.55	0.658	7.118	0.212	1.392	10.854	0	-0.032	4.223	1
Frugivorous birds long life	alpha_q1	cacao	1	1	1	0	0	0	16.5	16.5	12.48	0.14	0.288	0.14	-0.508	15966188.396	0
Frugivorous birds long life	alpha_q1	pasture	1	1	0.855	0.953	0.956	0.433	0.756	1.422	0	0	2226356689917.86	0	-0.187	28.513	1
Frugivorous birds long life	alpha_q2	cacao	1	1	1	0	0	0	14.797	16.397	2.822	0.156	0.816	0.14	-0.53	2958759.475	0
Frugivorous birds long life	alpha_q2	pasture	0.954	1	0.822	0.954	0.954	0.393	0	1.659	0	0	37178494741.743	0	-0.209	0.25	0
Frugivorous birds long life	braycurtis	cacao	0.663	0.72	0.574	0	0	0	0.036	0.042	0.028	63.445	80.864	54.204	0.25	0.015	0
Frugivorous birds long life	braycurtis	pasture	0.608	0.681	0.537	0	0	0	0.031	0.038	0.026	73.67	90.197	60.477	0.216	0.011	0
Frugivorous birds short life	Abundance	cacao	0.84	0.94	0.717	0.221	0.234	0.177	0.097	3.956	0.078	36.646	47.371	22.699	-0.025	0.071	0
Frugivorous birds short life	Abundance	pasture	0.529	0.639	0.344	0.529	0.629	0.344	0	0	0	8337912106859.14	2.70754063470552E+021	1791736260415.26	-0.086	0.041	1
Frugivorous birds short life	alpha_q0	cacao	1	1	0.925	0.944	0.956	0.836	1.326	1.186	0.326	0	6961750712758.36	0	-0.509	173.758	1
Frugivorous birds short life	alpha_q0	pasture	0.35	0.468	0.29	0.303	0.358	0.206	0.007	0.022	0.001	435.59	3988961969436.14	153.677	-0.034	0.016	0
Frugivorous birds short life	alpha_q1	cacao	0.907	1	0.751	0.907	0.964	0.751	0	0	0	0	5618723675327470	0	-0.53	0.292	1
Frugivorous birds short life	alpha_q1	pasture	0.423	0.561	0.346	0.265	0.313	0.183	0.024	0.045	0.012	140.555	28117350922698.3	77.534	-0.094	0.019	0
Frugivorous birds short life	alpha_q2	cacao	0.835	0.887	0.692	0.835	0.887	0.692	0	0	0	979625379659487	1.45803129296013E+018	4929461770269.4	-0.498	0.138	1
Frugivorous birds short life	alpha_q2	pasture	0.486	0.647	0.394	0.249	0.294	0.173	0.035	0.06	0.02	97.658	41812108910056	59.753	-0.133	0.022	0
Frugivorous birds short life	braycurtis	cacao	1	1	1	0	0	0	0.393	nan	nan	0	0	0	0.072	0.939	1
Frugivorous birds short life	braycurtis	pasture	0.892	0.952	0.834	0.201	0.267	0.156	0.067	0.085	0.052	31.141	39.64	19.513	0.25	0.055	1
Bats	Abundance	cacao	1	1	1	0.75	0.816	0.684	0.763	0.839	0.716	1.201	1.482	0.801	-0.059	6.738	1
Bats	Abundance	pasture	1	1	0.999	0.711	0.816	0.605	0.318	1.167	0.236	3.342	4.616	2.1	-0.045	1.243	0
Bats	alpha_q0	cacao	0.997	1	1	0.957	1	0.917	0.087	nan	nan	0	0	0	0.008	0.395	1
Bats	alpha_q0	pasture	0.905	0.94	0.87	0.682	0.818	0.545	0.04	0.067	0.013	28.823	45.056	22.499	0.105	0.032	1
Bats	alpha_q1	cacao	1	1	1	0.967	0.986	0.92	14.9	nan	nan	0	0	0	-0.052	17573228.322	1
Bats	alpha_q1	pasture	0.832	0.854	0.795	0.627	0.666	0.587	0.027	0.032	0.021	49.629	62.574	42.19	0.109	0.018	1
Bats	alpha_q2	cacao	0.977	1	1	0.974	0.997	0.947	0.004	nan	nan	0	0	0	-0.001	0.136	1
Bats	alpha_q2	pasture	0.81	0.83	0.787	0.651	0.686	0.616	0.02	0.025	0.015	61.888	75.903	52.138	0.078	0.017	1
Bats	braycurtis	cacao	0.998	0.999	0.997	0.721	0.74	0.703	0.165	0.178	0.151	6.218	6.553	5.815	0.561	0.047	1
Bats	braycurtis	pasture	0.962	0.969	0.953	0.566	0.581	0.551	0.081	0.088	0.074	18.11	19.73	16.762	0.43	0.028	0
Frugivorous bats	Abundance	cacao	1	1	1	0.783	1	0.567	0.844	1.11	0.79	0.916	1.649	0	-0.173	11.439	1
Frugivorous bats	Abundance	pasture	1	1	1	0.8	0.9	0.7	16.4	16.4	0.341	0.042	2.002	0	-0.058	39726418.015	1
Frugivorous bats	alpha_q0	cacao	0.999	1	1	0.947	1	0.9	0.135	0.181	0.181	0	0.583	0	-0.054	0.627	1
Frugivorous bats	alpha_q0	pasture	0.91	0.959	0.861	0.667	0.778	0.556	0.044	0.079	0.016	27.598	51.219	18.819	0.051	0.031	1
Frugivorous bats	alpha_q1	cacao	0.935	1	0.885	0.935	0.969	0.833	0	0.013	0.013	0	40.779	0	-0.057	0.044	1
Frugivorous bats	alpha_q1	pasture	0.802	0.83	0.774	0.575	0.62	0.53	0.025	0.031	0.019	56.921	69.039	48.428	0.1	0.013	1
Frugivorous bats	alpha_q2	cacao	0.973	1	0.965	0.966	0.966	0.825	0.007	0.054	0.054	0	10.388	0	0	0.123	1
Frugivorous bats	alpha_q2	pasture	0.833	0.851	0.806	0.589	0.626	0.551	0.03	0.035	0.025	46.996	56.441	41.847	0.1	0.016	1
Frugivorous bats	braycurtis	cacao	0.997	0.998	0.995	0.747	0.769	0.725	0.144	0.161	0.127	6.423	6.88	5.955	0.386	0.043	1
Frugivorous bats	braycurtis	pasture	0.96	0.968	0.952	0.591	0.609	0.573	0.078	0.085	0.072	18.094	19.692	16.521	0.4	0.028	0
Animalivorous bats	Abundance	cacao	0.88	0.937	0.836	0	0	0	0.071	0.092	0.06	32.53	38.177	25.037	0.096	0.03	1
Animalivorous bats	Abundance	pasture	0.827	0.866	0.682	0	0	0	0.058	0.067	0.038	39.399	60.319	34.401	0.202	0.034	1
Animalivorous bats	alpha_q0	cacao	0.774	0.849	0.717	0	0	0	0.05	0.063	0.042	46.483	54.667	36.535	0.067	0.018	0
Animalivorous bats	alpha_q0	pasture	0.665	0.707	0.611	0	0	0	0.037	0.041	0.032	63.079	73.473	56.228	0.282	0.014	0
Animalivorous bats	alpha_q1	cacao	0.814	0.89	0.753	0	0	0	0.056	0.073	0.047	41.005	49.43	31.339	0.066	0.022	0
Animalivorous bats	alpha_q1	pasture	0.666	0.708	0.624	0	0	0	0.037	0.041	0.033	62.953	70.853	56.169	0.28	0.014	0
Animalivorous bats	alpha_q2	cacao	0.852	0.926	0.786	0	0	0	0.064	0.087	0.051	36.14	44.878	26.465	0.068	0.026	0
Animalivorous bats	alpha_q2	pasture	0.67	0.711	0.623	0	0	0	0.037	0.041	0.033	62.318	70.96	55.606	0.279	0.014	0
Animalivorous bats	braycurtis	cacao	0.697	0.757	0.649	0	0	0	0.04	0.047	0.035	57.783	66.038	48.768	0.202	0.012	0
Animalivorous bats	braycurtis	pasture	0.563	0.629	0.469	0	0	0	0.028	0.033	0.021	83.368	109.223	69.725	0.271	0.01	0
Nectarivorous bats	Abundance	cacao	0.997	1	0.982	0.574	0.64	0.475	0.187	0.278	0.121	10.714	15.906	7.222	0.075	0.305	1
Nectarivorous bats	Abundance	pasture	0.952	1	1	0	0	0	0.082	nan	nan	0	0	0	0.056	0.143	1
Nectarivorous bats	alpha_q0	cacao	0.484	0.712	0.412	0.412	0.515	0.343	0.01	0.042	0	274.204	1059984105340.69	63.285	-0.023	0.022	1
Nectarivorous bats	alpha_q0	pasture	0.994	1	1	0	0	0	0.151	nan	nan	0	0	0	-0.011	0.382	1
Nectarivorous bats	alpha_q1	cacao	0.474	0.685	0.419	0.419	0.515	0.35	0.007	0.037	0	356.715	16507827081882.5	71.575	-0.021	0.021	1
Nectarivorous bats	alpha_q1	pasture	0.994	1	1	0	0	0	0.151	nan	nan	0	0	0	-0.011	0.382	1
Nectarivorous bats	alpha_q2	cacao	0.467	0.653	0.424	0.426	0.515	0.355	0.005	0.034	0	473.583	1115835610120890	83.854	-0.018	0.02	1
Nectarivorous bats	alpha_q2	pasture	0.994	1	1	0	0	0	0.151	nan	nan	0	0	0	-0.011	0.382	1
Nectarivorous bats	braycurtis	cacao	1	1	1	0.793	0.952	0	14.4	14.5	11.763	0.05	0.069	0	-0.075	11057182.098	1
Nectarivorous bats	braycurtis	pasture	0.954	1	1	0	0	0	0.103	nan	nan	0	0	0	0.161	0.099	1
Omnivorous bats	Abundance	cacao	1	1	1	0.353	0.375	0	16.3	16.446	14.076	0.178	0.404	0	0.19	12933479.303	1
Omnivorous bats	Abundance	pasture	0	1	1	0	0	0	0	nan	nan	0	0	0	-inf	0	1
Omnivorous bats	alpha_q0	cacao	1	1	1	0.353	0.375	0	16.3	16.446	14.076	0.178	0.404	0	0.19	12933479.303	1
Omnivorous bats	alpha_q0	pasture	0	1	1	0	0	0	0	nan	nan	0	0	0	-inf	0	1
Omnivorous bats	alpha_q1	cacao	1	1	1	0.353	0.375	0	16.3	16.446	14.076	0.178	0.404	0	0.19	12933479.303	1
Omnivorous bats	alpha_q1	pasture	0	1	1	0	0	0	0	nan	nan	0	0	0	-inf	0	1
Omnivorous bats	alpha_q2	cacao	1	1	1	0.353	0.375	0	16.3	16.446	14.076	0.178	0.404	0	0.19	12933479.303	1
Omnivorous bats	alpha_q2	pasture	0	1	1	0	0	0	0	nan	nan	0	0	0	-inf	0	1
Omnivorous bats	braycurtis	cacao	1	1	1	0.441	0.469	0	14.4	14.4	13.02	0.176	0.239	0	0.094	2248734.873	1
Omnivorous bats	braycurtis	pasture	0	1	1	0	0	0	0	nan	nan	0	0	0	-inf	0	1
Ground mammals	Abundance	cacao	1	1	0.991	0.281	0.5	0.063	17.6	17.8	0.286	0.112	8.429	0.09	0.031	75768876.949	1
Ground mammals	Abundance	pasture	0.368	0.47	0.266	0.063	0.077	0.061	0.013	0.019	0.008	170.002	274.125	120.179	-0.116	0.008	1
Ground mammals	alpha_q0	cacao	0.905	0.967	0.866	0.375	0.5	0.25	0.063	0.096	0.047	29.178	35.741	18.251	0.123	0.034	1
Ground mammals	alpha_q0	pasture	0.587	0.681	0.5	0.25	0.286	0.25	0.02	0.027	0.014	101.295	157.072	72.938	-0.001	0.015	1
Ground mammals	alpha_q1	cacao	0.955	0.981	0.934	0.505	0.644	0.367	0.08	0.104	0.063	20.039	23.768	14.275	0.286	0.051	1
Ground mammals	alpha_q1	pasture	0.735	0.821	0.641	0.367	0.405	0.366	0.029	0.042	0.019	63.443	105.894	43.798	0.019	0.025	1
Ground mammals	alpha_q2	cacao	0.988	0.993	0.982	0.626	0.77	0.481	0.115	0.135	0.097	11.435	13.155	8.517	0.238	0.129	1
Ground mammals	alpha_q2	pasture	0.868	0.934	0.756	0.481	0.491	0.474	0.046	0.069	0.026	36.117	71.443	23.877	0.03	0.049	1
Ground mammals	braycurtis	cacao	0.788	0.85	0.724	0.3	0.417	0.182	0.04	0.056	0.025	48.81	70.693	37.234	0.078	0.018	1
Ground mammals	braycurtis	pasture	0.308	0.376	0.247	0.139	0.232	0.045	0.007	0.013	0.002	294.587	1167.792	175.96	-0.137	0.007	0
Ground mammals carnivores	Abundance	cacao	0.99	1	1	0	0	0	0.152	0.264	0.264	0	8.708	0	0.036	0.337	1
Ground mammals carnivores	Abundance	pasture	0.725	1	1	0	0	0	0.037	0.453	0.453	0	5.082	0	0.059	0.028	1
Ground mammals carnivores	alpha_q0	cacao	0.448	1	0.63	0	0	0	0.02	0.033	0.033	0	69.531	0	0.06	0.014	1
Ground mammals carnivores	alpha_q0	pasture	0.941	1	0.999	0	0	0	0.086	0.238	0.238	0	9.671	0	0.103	0.094	1
Ground mammals carnivores	alpha_q1	cacao	0.388	1	0.514	0	0	0	0.016	0.024	0.024	0	95.858	0	0.086	0.01	1
Ground mammals carnivores	alpha_q1	pasture	0.962	1	0.999	0	0	0	0.1	0.238	0.238	0	9.671	0	0.103	0.121	1
Ground mammals carnivores	alpha_q2	cacao	0.381	1	0.486	0	0	0	0.016	0.022	0.022	0	103.648	0	0.095	0.009	1
Ground mammals carnivores	alpha_q2	pasture	0.972	1	0.999	0	0	0	0.109	0.238	0.238	0	9.671	0	0.104	0.142	1
Ground mammals carnivores	braycurtis	cacao	0.271	1	0.404	0	0	0	0.011	0.017	0.017	0	133.617	0	0.062	0.006	1
Ground mammals carnivores	braycurtis	pasture	0.745	1	0.959	0	0	0	0.036	0.107	0.107	0	21.56	0	0.11	0.031	1
Ground mammals herbivores	Abundance	cacao	1	1	0.983	0	0	0	0.582	0.682	0.529	3.955	7.077	3.378	0.018	4.731	1
Ground mammals herbivores	Abundance	pasture	0.169	0.253	0.144	0	0	0	0.006	0.01	0.005	373.465	501.285	237.111	-0.083	0.007	1
Ground mammals herbivores	alpha_q0	cacao	0.707	0.803	0.634	0	0	0	0.041	0.054	0.034	56.22	68.716	42.53	-0.145	0.019	1
Ground mammals herbivores	alpha_q0	pasture	0.279	0.355	0.203	0	0	0	0.011	0.015	0.008	210.92	307.115	157.7	-0.094	0.008	0
Ground mammals herbivores	alpha_q1	cacao	0.707	0.803	0.634	0	0	0	0.041	0.054	0.034	56.22	68.716	42.53	-0.145	0.019	1
Ground mammals herbivores	alpha_q1	pasture	0.279	0.355	0.203	0	0	0	0.011	0.015	0.008	210.92	307.115	157.7	-0.094	0.008	0
Ground mammals herbivores	alpha_q2	cacao	0.707	0.803	0.634	0	0	0	0.041	0.054	0.034	56.22	68.716	42.53	-0.145	0.019	1
Ground mammals herbivores	alpha_q2	pasture	0.279	0.355	0.203	0	0	0	0.011	0.015	0.008	210.92	307.115	157.7	-0.094	0.008	0
Ground mammals herbivores	braycurtis	cacao	0.693	0.784	0.621	0	0	0	0.039	0.051	0.032	58.494	71.128	45.062	-0.02	0.016	1
Ground mammals herbivores	braycurtis	pasture	0.279	0.355	0.203	0	0	0	0.011	0.015	0.008	210.92	307.115	157.7	-0.094	0.008	0
Ground mammals omnivores	Abundance	cacao	1	1	0.857	0.667	0.889	0.167	16.1	16.9	0	0.075	18733680491661.4	0.007	-0.057	45565158.926	1
Ground mammals omnivores	Abundance	pasture	0.859	1	0.585	0.083	0.167	0	0.062	0.254	0.026	35.51	83.988	8.587	-0.115	0.043	1
Ground mammals omnivores	alpha_q0	cacao	0.997	1	0.993	0.75	1	0.5	0.144	6.347	0.112	6.355	8.084	0	0.06	0.365	1
Ground mammals omnivores	alpha_q0	pasture	0.682	0.923	0.567	0.25	0.5	0	0.029	0.072	0.006	70.527	283.222	26.362	-0.098	0.025	1
Ground mammals omnivores	alpha_q1	cacao	1	1	1	0.832	1	0.664	0.324	0.663	0.201	1.603	2.52	0	0.025	2.313	1
Ground mammals omnivores	alpha_q1	pasture	0.838	0.985	0.677	0.332	0.664	0	0.047	0.122	0.003	40.14	484.5	14.671	-0.075	0.048	1
Ground mammals omnivores	alpha_q2	cacao	1	1	1	0.878	1	0.755	0.508	0.677	0.271	0.398	1.395	0	-0.012	7.84	1
Ground mammals omnivores	alpha_q2	pasture	0.899	1	0.744	0.378	0.755	0	0.061	17.808	0	30.107	216640629667.675	0.107	-0.061	0.069	1
Ground mammals omnivores	braycurtis	cacao	0.904	0.969	0.866	0.538	0.642	0.434	0.053	0.087	0.034	29.136	37.038	16.294	0.068	0.039	1
Ground mammals omnivores	braycurtis	pasture	0.481	0.604	0.411	0.255	0.51	0	0.012	0.031	0	166.842	273868251989.847	74.57	-0.07	0.011	1
Seedlings	Abundance	cacao	0.535	0.641	0.387	0	0	0	0.026	0.034	0.016	90.113	141.981	67.485	0.027	0.011	0
Seedlings	Abundance	pasture	0.581	0.644	0.503	0	0	0	0.029	0.035	0.023	79.464	98.935	66.978	0.47	0.008	0
Seedlings	alpha_q0	cacao	0.489	0.571	0.407	0	0	0	0.022	0.028	0.017	102.864	132.479	81.859	-0.116	0.008	0
Seedlings	alpha_q0	pasture	0.589	0.652	0.513	0	0	0	0.03	0.035	0.024	77.632	96.155	65.562	0.471	0.008	0
Seedlings	alpha_q1	cacao	0.503	0.575	0.447	0	0	0	0.023	0.029	0.02	98.881	117.146	80.813	-0.234	0.009	0
Seedlings	alpha_q1	pasture	0.67	0.733	0.564	0	0	0	0.037	0.044	0.028	62.276	83.212	52.343	0.413	0.012	0
Seedlings	alpha_q2	cacao	0.522	0.589	0.473	0	0	0	0.025	0.03	0.021	93.511	108.07	77.905	-0.291	0.01	0
Seedlings	alpha_q2	pasture	0.725	0.79	0.595	0	0	0	0.043	0.052	0.03	53.471	76.475	44.26	0.362	0.017	0
Seedlings	braycurtis	cacao	0.7	0.76	0.642	0	0	0	0.04	0.048	0.034	57.328	67.25	48.405	0.257	0.015	0
Seedlings	braycurtis	pasture	0.367	0.418	0.295	0	0	0	0.015	0.018	0.012	151.106	202.013	128.378	0.446	0.004	0
Trees	Abundance	cacao	1	1	0.999	0.121	0.127	0.114	0.301	0.378	0.213	7.214	10.234	5.782	0.761	0.095	0
Trees	Abundance	pasture	0.934	0.945	0.911	0.055	0.056	0.051	0.089	0.095	0.079	25.264	28.514	23.652	0.826	0.016	0
Trees	alpha_q0	cacao	0.761	0.774	0.743	0.092	0.108	0.077	0.044	0.046	0.042	49.609	52.422	47.575	0.762	0.006	0
Trees	alpha_q0	pasture	0.746	0.763	0.725	0.077	0.078	0.076	0.043	0.045	0.04	51.651	55.138	48.974	0.824	0.006	0
Trees	alpha_q1	cacao	0.703	0.73	0.673	0.127	0.16	0.094	0.036	0.039	0.033	60.251	66.235	55.445	0.606	0.007	0
Trees	alpha_q1	pasture	0.764	0.778	0.735	0.091	0.105	0.078	0.045	0.047	0.041	49.125	53.796	46.98	0.685	0.008	0
Trees	alpha_q2	cacao	0.808	0.834	0.721	0.173	0.197	0.148	0.049	0.053	0.037	43.425	57.498	39.534	0.463	0.014	0
Trees	alpha_q2	pasture	0.896	0.913	0.811	0.15	0.165	0.129	0.07	0.076	0.051	30.501	42.429	28.128	0.5	0.022	0
Trees	braycurtis	cacao	0.526	0.559	0.502	0.015	0.015	0.014	0.024	0.027	0.023	93.665	100.62	85.303	0.6	0.003	0
Trees	braycurtis	pasture	0.525	0.551	0.488	0.021	0.034	0.008	0.024	0.026	0.022	94.643	105.475	87.82	0.541	0.005	0
Trees fast	Abundance	cacao	1	1	1	0.386	0.514	0.257	14.7	14.7	14.118	0.123	0.148	0.11	-1.055	8888419.946	1
Trees fast	Abundance	pasture	1	1	1	0.057	0.059	0.053	0.566	0.622	0.5	3.967	4.498	3.608	0.001	1.52	0
Trees fast	alpha_q0	cacao	1	1	0.999	0.194	0.222	0.167	0.269	0.292	0.245	7.743	8.519	7.123	0.631	0.142	0
Trees fast	alpha_q0	pasture	0.989	0.994	0.985	0.111	0.114	0.108	0.147	0.164	0.137	14.843	15.989	13.299	0.654	0.06	0
Trees fast	alpha_q1	cacao	0.919	0.934	0.901	0.178	0.195	0.161	0.077	0.084	0.07	27.344	29.926	25.025	0.638	0.018	0
Trees fast	alpha_q1	pasture	0.946	0.954	0.936	0.121	0.138	0.104	0.093	0.098	0.087	23.438	24.862	22.089	0.7	0.026	0
Trees fast	alpha_q2	cacao	0.782	0.839	0.748	0.166	0.182	0.16	0.045	0.054	0.04	47.352	53.127	38.729	0.519	0.01	0
Trees fast	alpha_q2	pasture	0.894	0.925	0.878	0.135	0.162	0.107	0.07	0.081	0.065	30.778	32.992	26.482	0.709	0.017	0
Trees fast	braycurtis	cacao	0.658	0.683	0.639	0.062	0.075	0.049	0.034	0.036	0.032	66.586	70.417	61.869	0.665	0.004	0
Trees fast	braycurtis	pasture	0.693	0.705	0.677	0.032	0.041	0.024	0.038	0.04	0.037	59.379	62.118	57.335	0.743	0.005	0
Trees slow	Abundance	cacao	0.488	0.512	0.464	0.033	0.042	0.025	0.021	0.023	0.02	107.098	115.57	99.551	0.608	0.003	0
Trees slow	Abundance	pasture	0.563	0.586	0.528	0.033	0.042	0.025	0.026	0.028	0.024	85.822	94.829	80.173	0.679	0.005	0
Trees slow	alpha_q0	cacao	0.517	0.538	0.503	0.056	0.067	0.044	0.022	0.024	0.021	100.552	105.079	94.076	0.685	0.003	0
Trees slow	alpha_q0	pasture	0.518	0.54	0.485	0.067	0.089	0.044	0.022	0.024	0.02	101.266	112.73	94.719	0.698	0.003	0
Trees slow	alpha_q1	cacao	0.617	0.651	0.588	0.099	0.12	0.078	0.029	0.032	0.026	76.993	84.222	69.557	0.486	0.006	0
Trees slow	alpha_q1	pasture	0.522	0.56	0.492	0.076	0.08	0.073	0.022	0.025	0.02	101.16	111.611	89.904	0.495	0.005	0
Trees slow	alpha_q2	cacao	0.847	0.886	0.809	0.186	0.227	0.146	0.056	0.066	0.048	37.583	43.349	31.949	0.342	0.02	0
Trees slow	alpha_q2	pasture	0.663	0.729	0.605	0.129	0.151	0.106	0.032	0.039	0.026	68.416	82.146	55.645	0.329	0.009	0
Trees slow	braycurtis	cacao	0.675	0.697	0.65	0.001	0.002	0	0.037	0.04	0.035	61.524	65.891	57.946	0.48	0.007	0
Trees slow	braycurtis	pasture	0.605	0.627	0.577	0.001	0.001	0.001	0.031	0.033	0.029	74.341	80.337	70.135	0.504	0.007	0
