# Supplementary material for: Biodiversity resilience in a tropical rainforest
Source: Nature. 2026 Apr 8;652(8112):1232–9. doi: 10.1038/s41586-026-10365-2 (PMC13128449; doi:10.1038/s41586-026-10365-2)
Supplement: Supplementary file 4 — This dataset contains all statistical results for Kruskal–Wallis tests. [file 41586_2026_10365_MOESM4_ESM.csv]

Legacy	Metric	Analysis	Variable	Test	chi-squared/Sum Sq	p	p_corrected
pasture	braycurtis	SlowFast	Resistance	Kruskal-Wallis-Test	8.002	0.046	0.728
cacao	braycurtis	SlowFast	Recoverytime	Kruskal-Wallis-Test	6.673	0.083	0.728
cacao	Abundance	SlowFast	Resistance	Kruskal-Wallis-Test	6.659	0.084	0.728
cacao	braycurtis	SlowFast	Resistance	Kruskal-Wallis-Test	6.545	0.088	0.728
cacao	alpha_q1	TrophicLevel	Resistance	Kruskal-Wallis-Test	7.707	0.103	0.728
pasture	alpha_q1	SlowFast	Resistance	Kruskal-Wallis-Test	6.163	0.104	0.728
cacao	braycurtis	TrophicLevel	Resistance	Kruskal-Wallis-Test	7.637	0.106	0.728
cacao	Abundance	SlowFast	Recoverytime	Kruskal-Wallis-Test	5.982	0.113	0.728
cacao	alpha_q1	TrophicLevel	Recoverytime	Kruskal-Wallis-Test	7.422	0.115	0.728
pasture	braycurtis	Include_slow_fast_pair	Resistance	Kruskal-Wallis-Test	8.615	0.125	0.728
cacao	braycurtis	SlowFast	Lambda	Kruskal-Wallis-Test	5.542	0.136	0.728
cacao	alpha_q1	SlowFast	Resistance	Kruskal-Wallis-Test	5.362	0.147	0.728
pasture	Abundance	Include_slow_fast_pair	Recoverytime	Kruskal-Wallis-Test	7.692	0.174	0.728
pasture	alpha_q1	Include_slow_fast_pair	Resistance	Kruskal-Wallis-Test	7.692	0.174	0.728
cacao	alpha_q1	SlowFast	Lambda	Kruskal-Wallis-Test	4.698	0.195	0.728
cacao	alpha_q1	SlowFast	Recoverytime	Kruskal-Wallis-Test	4.67	0.198	0.728
cacao	braycurtis	TrophicLevel	Lambda	Kruskal-Wallis-Test	6.012	0.198	0.728
cacao	Abundance	Include_slow_fast_pair	Resistance	Kruskal-Wallis-Test	7.198	0.206	0.728
pasture	braycurtis	Dispersal	Recoverytime	Kruskal-Wallis-Test	1.587	0.208	0.728
cacao	braycurtis	TrophicLevel	Recoverytime	Kruskal-Wallis-Test	5.867	0.209	0.728
cacao	Abundance	Include_slow_fast_pair	Lambda	Kruskal-Wallis-Test	7	0.221	0.728
pasture	Abundance	SlowFast	Resistance	Kruskal-Wallis-Test	4.387	0.223	0.728
cacao	alpha_q1	Include_slow_fast_pair	Recoverytime	Kruskal-Wallis-Test	6.496	0.261	0.733
pasture	braycurtis	TrophicLevel	Resistance	Kruskal-Wallis-Test	4.877	0.3	0.733
cacao	braycurtis	Include_slow_fast_pair	Lambda	Kruskal-Wallis-Test	6	0.306	0.733
pasture	Abundance	Include_slow_fast_pair	Resistance	Kruskal-Wallis-Test	6	0.306	0.733
cacao	Abundance	TrophicLevel	Lambda	Kruskal-Wallis-Test	4.81	0.307	0.733
cacao	Abundance	Dispersal	Recoverytime	Kruskal-Wallis-Test	1.021	0.312	0.733
pasture	alpha_q1	SlowFast	Recoverytime	Kruskal-Wallis-Test	3.305	0.347	0.733
cacao	alpha_q1	Include_slow_fast_pair	Lambda	Kruskal-Wallis-Test	5.467	0.362	0.733
cacao	alpha_q1	Include_slow_fast_pair	Resistance	Kruskal-Wallis-Test	5.461	0.362	0.733
cacao	braycurtis	Include_slow_fast_pair	Resistance	Kruskal-Wallis-Test	5.461	0.362	0.733
pasture	Abundance	Dispersal	Recoverytime	Kruskal-Wallis-Test	0.779	0.378	0.733
pasture	alpha_q1	Dispersal	Resistance	Kruskal-Wallis-Test	0.779	0.378	0.733
pasture	braycurtis	Dispersal	Lambda	Kruskal-Wallis-Test	0.778	0.378	0.733
pasture	braycurtis	TrophicLevel	Recoverytime	Kruskal-Wallis-Test	4.194	0.38	0.733
cacao	Abundance	Include_slow_fast_pair	Recoverytime	Kruskal-Wallis-Test	5.231	0.388	0.733
cacao	braycurtis	Include_slow_fast_pair	Recoverytime	Kruskal-Wallis-Test	5.153	0.398	0.733
pasture	alpha_q1	SlowFast	Lambda	Kruskal-Wallis-Test	2.926	0.403	0.733
pasture	alpha_q1	Include_slow_fast_pair	Lambda	Kruskal-Wallis-Test	5.073	0.407	0.733
cacao	alpha_q1	Dispersal	Resistance	Kruskal-Wallis-Test	0.571	0.45	0.79
cacao	Abundance	TrophicLevel	Resistance	Kruskal-Wallis-Test	3.509	0.477	0.793
pasture	Abundance	SlowFast	Recoverytime	Kruskal-Wallis-Test	2.446	0.485	0.793
cacao	alpha_q1	Dispersal	Lambda	Kruskal-Wallis-Test	0.457	0.499	0.793
pasture	alpha_q1	Include_slow_fast_pair	Recoverytime	Kruskal-Wallis-Test	4.304	0.507	0.793
pasture	braycurtis	Dispersal	Resistance	Kruskal-Wallis-Test	0.397	0.528	0.793
cacao	braycurtis	Dispersal	Recoverytime	Kruskal-Wallis-Test	0.397	0.529	0.793
pasture	alpha_q1	Dispersal	Recoverytime	Kruskal-Wallis-Test	0.397	0.529	0.793
pasture	braycurtis	SlowFast	Lambda	Kruskal-Wallis-Test	2.077	0.557	0.815
cacao	alpha_q1	TrophicLevel	Lambda	Kruskal-Wallis-Test	2.953	0.566	0.815
cacao	alpha_q1	Dispersal	Recoverytime	Kruskal-Wallis-Test	0.26	0.61	0.835
cacao	Abundance	Dispersal	Resistance	Kruskal-Wallis-Test	0.254	0.614	0.835
cacao	braycurtis	Dispersal	Lambda	Kruskal-Wallis-Test	0.254	0.614	0.835
pasture	alpha_q1	TrophicLevel	Recoverytime	Kruskal-Wallis-Test	2.285	0.684	0.897
pasture	braycurtis	SlowFast	Recoverytime	Kruskal-Wallis-Test	1.462	0.691	0.897
pasture	Abundance	Dispersal	Resistance	Kruskal-Wallis-Test	0.143	0.705	0.897
pasture	Abundance	TrophicLevel	Lambda	Kruskal-Wallis-Test	2.034	0.729	0.897
pasture	Abundance	Dispersal	Lambda	Kruskal-Wallis-Test	0.113	0.737	0.897
pasture	alpha_q1	Dispersal	Lambda	Kruskal-Wallis-Test	0.113	0.737	0.897
pasture	Abundance	Include_slow_fast_pair	Lambda	Kruskal-Wallis-Test	2.692	0.747	0.897
pasture	braycurtis	TrophicLevel	Lambda	Kruskal-Wallis-Test	1.776	0.777	0.899
pasture	Abundance	TrophicLevel	Resistance	Kruskal-Wallis-Test	1.726	0.786	0.899
pasture	braycurtis	Include_slow_fast_pair	Recoverytime	Kruskal-Wallis-Test	2.385	0.794	0.899
pasture	Abundance	TrophicLevel	Recoverytime	Kruskal-Wallis-Test	1.649	0.8	0.899
cacao	Abundance	SlowFast	Lambda	Kruskal-Wallis-Test	0.908	0.824	0.899
pasture	Abundance	SlowFast	Lambda	Kruskal-Wallis-Test	0.904	0.824	0.899
pasture	alpha_q1	TrophicLevel	Lambda	Kruskal-Wallis-Test	1.228	0.873	0.929
pasture	alpha_q1	TrophicLevel	Resistance	Kruskal-Wallis-Test	1.207	0.877	0.929
cacao	braycurtis	Dispersal	Resistance	Kruskal-Wallis-Test	0.016	0.899	0.939
cacao	Abundance	TrophicLevel	Recoverytime	Kruskal-Wallis-Test	0.8	0.938	0.949
cacao	Abundance	Dispersal	Lambda	Kruskal-Wallis-Test	0.005	0.946	0.949
pasture	braycurtis	Include_slow_fast_pair	Lambda	Kruskal-Wallis-Test	1.154	0.949	0.949
