# Supplementary material for: Biodiversity resilience in a tropical rainforest
Source: Nature. 2026 Apr 8;652(8112):1232–9. doi: 10.1038/s41586-026-10365-2 (PMC13128449; doi:10.1038/s41586-026-10365-2)
Supplement: Supplementary file 5 — This dataset contains all results for resistance, return rate, recovery time and percentage recovery after 30 years obtained using equation (5) for the standardized data. [file 41586_2026_10365_MOESM5_ESM.csv]

Taxon	Metric	Legacy	Relative_recovery_30	Relative_recovery_30_upper_confidence_interval	Relative_recovery_30_lower_confidence_interval	Resistance	Resistance_upper_confidence_interval	Resistance_lower_confidence_interval	Lambda	Lambda_upper_confidence_interval	Lambda_lower_confidence_interval	Recoverytime	Recoverytime_upper_confidence_interval	Recoverytime_lower_confidence_interval	R2	RSE	Active_equals_OG
Bacteria 10 cm depth	Abundance	cacao	1	1	0.916	0.666	0.727	0.472	1.027	2.592	0.057	1.569	28.372	0.676	0.228	2.911	1
Bacteria 10 cm depth	Abundance	pasture	0.962	1	0.883	0.905	0.988	0.822	0.033	0.059	0.016	0	47.45	0	0.003	0.181	1
Bacteria 10 cm depth	alpha_q0	cacao	0.906	1	0.821	0.906	0.996	0.762	0	0.455	0	0	1.66736669561183E+016	0	-0.001	0.102	1
Bacteria 10 cm depth	alpha_q0	pasture	1	1	1	0.77	0.847	0.689	15.6	18.2	1.171	0.053	0.976	0.026	0.125	4851252.138	1
Bacteria 10 cm depth	alpha_q1	cacao	0.794	0.908	0.692	0.672	0.839	0.55	0.015	0.04	0	76.946	308428224084554	30.929	-0.057	0.044	1
Bacteria 10 cm depth	alpha_q1	pasture	1	1	0.883	0.588	0.663	0.528	18.08	18.088	0.904	0.078	36.531	0.071	0.116	36558101.94	1
Bacteria 10 cm depth	alpha_q2	cacao	0.9	1	0.713	0.702	0.997	0.509	0.037	0.079	0.006	29.935	3.73314798514551E+017	0	0.018	0.082	1
Bacteria 10 cm depth	alpha_q2	pasture	0.741	1	0.563	0.658	0.941	0.506	0.009	17.771	0.001	132.998	7856380437844091	0	-0.161	0.023	1
Bacteria 10 cm depth	alpha_q0_rar	cacao	0.932	1	0.84	0.932	0.995	0.759	0	0.382	0	0	3.48332706567703E+023	0	-0.001	0.145	1
Bacteria 10 cm depth	alpha_q0_rar	pasture	1	1	1	0.814	0.869	0.694	16.8	17.539	1.161	0.037	0.74	0.017	0.115	20679373.633	1
Bacteria 10 cm depth	alpha_q1_rar	cacao	0.793	0.905	0.695	0.671	0.828	0.551	0.015	0.04	0	77.002	1.68065730263258E+024	33.347	-0.057	0.045	1
Bacteria 10 cm depth	alpha_q1_rar	pasture	1	1	0.892	0.574	0.635	0.523	18.091	18.885	1.052	0.08	31.66	0.075	0.127	37923880.508	1
Bacteria 10 cm depth	alpha_q2_rar	cacao	0.899	1	0.711	0.699	1	0.507	0.037	0.078	0.006	30.141	1.22338314324532E+017	0	0.018	0.081	1
Bacteria 10 cm depth	alpha_q2_rar	pasture	0.74	1	0.562	0.657	0.94	0.505	0.009	17.724	0.001	132.466	19653005059331.4	0	-0.162	0.023	1
Bacteria 10 cm depth	beta_q0	cacao	0.776	0.79	0.709	0.776	0.79	0.709	0	0	0	87390067.023	616849458826.563	39337721.574	-0.423	0.016	0
Bacteria 10 cm depth	beta_q0	pasture	0.704	0.746	0.689	0.678	0.69	0.649	0.003	0.009	0.001	414.008	938.637	142.164	-0.13	0.004	0
Bacteria 10 cm depth	beta_q1	cacao	0.864	1	0.86	0.864	0.907	0.86	0	0.002	0	58209682.347	246019084162.035	0	-0.013	0.015	0
Bacteria 10 cm depth	beta_q1	pasture	0.962	0.994	0.939	0.885	0.896	0.878	0.037	0.066	0.021	3.815	6.603	0.869	0.202	0.023	0
Bacteria 10 cm depth	beta_q2	cacao	0.729	0.849	0.676	0.656	0.774	0.642	0.008	0.028	0	153.83	440125051645.9	67.243	-0.173	0.015	0
Bacteria 10 cm depth	beta_q2	pasture	0.917	1	0.892	0.892	0.927	0.891	0.009	0.037	0	8.965	9258873.312	0	0.015	0.024	1
Bacteria 10 cm depth	beta_q0_rar	cacao	0.805	0.822	0.731	0.805	0.822	0.731	0	0	0	2868512568.071	445282130063.644	79848007.776	-0.472	0.02	0
Bacteria 10 cm depth	beta_q0_rar	pasture	0.713	0.757	0.698	0.697	0.712	0.663	0.002	0.009	0	591.916	13482.828	137.716	-0.105	0.005	0
Bacteria 10 cm depth	beta_q1_rar	cacao	0.854	1	0.851	0.854	0.902	0.851	0	0.003	0	35140986687.417	273310408614.765	0	-0.001	0.015	0
Bacteria 10 cm depth	beta_q1_rar	pasture	0.956	0.995	0.934	0.89	0.897	0.875	0.031	0.069	0.017	3.2	5.802	0.6	0.155	0.022	0
Bacteria 10 cm depth	beta_q2_rar	cacao	0.73	0.85	0.677	0.654	0.774	0.641	0.008	0.028	0	150.202	306706442922.881	66.343	-0.176	0.016	0
Bacteria 10 cm depth	beta_q2_rar	pasture	0.918	1	0.891	0.891	0.927	0.89	0.009	0.037	0	9.427	1917165.734	0	0.016	0.024	1
Bacteria 50 cm depth	Abundance	cacao	0.793	0.953	0.598	0.793	0.855	0.574	0	10.935	0	5.37E+18	1.43435225340176E+030	1.5401051647615E+018	-0.318	0.059	1
Bacteria 50 cm depth	Abundance	pasture	0.97	0.988	0.94	0.429	0.462	0.395	0.125	0.156	0.103	20.698	25.578	16.597	0.578	0.097	0
Bacteria 50 cm depth	alpha_q0	cacao	0.976	1	0.721	0.976	0.992	0.388	0	16.478	0.425	0	649.511	0	-0.295	0.838	1
Bacteria 50 cm depth	alpha_q0	pasture	0.944	0.985	0.892	0.468	0.475	0.46	0.098	0.161	0.075	24.738	32.53	15.872	0.428	0.103	0
Bacteria 50 cm depth	alpha_q1	cacao	0.937	1	0.727	0.937	0.995	0.548	0	15.211	0	0	8.1156679503607E+020	0	-0.14	0.288	1
Bacteria 50 cm depth	alpha_q1	pasture	0.95	0.988	0.919	0.702	0.745	0.659	0.07	0.141	0.053	20.673	27.539	10.943	0.16	0.204	0
Bacteria 50 cm depth	alpha_q2	cacao	0.987	1	0.797	0.987	0.987	0.797	0	16.1	0	0	63391882263464.3	0	-0.114	1.444	1
Bacteria 50 cm depth	alpha_q2	pasture	0.999	1	0.985	0.915	0.917	0.739	0.151	0.104	0.104	0	12.063	0	0.019	1.425	1
Bacteria 50 cm depth	alpha_q0_rar	cacao	1	1	0.728	0.97	0.983	0.374	13.8	16.478	0.423	0	4.82724569694744E+017	0	-0.291	40292429.545	1
Bacteria 50 cm depth	alpha_q0_rar	pasture	0.948	0.988	0.895	0.469	0.475	0.463	0.101	0.17	0.076	24.053	32.053	15.015	0.418	0.108	0
Bacteria 50 cm depth	alpha_q1_rar	cacao	0.962	1	0.765	0.962	0.993	0.536	0	16.478	0.426	0	366.356	0	-0.151	0.496	1
Bacteria 50 cm depth	alpha_q1_rar	pasture	0.953	0.988	0.922	0.711	0.745	0.678	0.07	0.145	0.052	20.035	26.9	10.707	0.151	0.215	0
Bacteria 50 cm depth	alpha_q2_rar	cacao	0.995	1	0.805	0.995	0.995	0.805	0	16.1	0	0	232879045387289	0	-0.118	3.694	1
Bacteria 50 cm depth	alpha_q2_rar	pasture	0.999	1	0.985	0.917	0.917	0.742	0.152	0.105	0.105	0	11.856	0	0.015	1.475	1
Bacteria 50 cm depth	beta_q0	cacao	0.488	0.584	0.434	0.488	0.562	0.414	0	0.004	0	2441874046.958	6736172787938.22	592.699	-0.033	0.006	0
Bacteria 50 cm depth	beta_q0	pasture	0.649	0.649	0.649	0.649	0.649	0.649	0	0	0	107864748147983	120654270080786	169351086.398	-1.176	0.011	0
Bacteria 50 cm depth	beta_q1	cacao	0.734	0.822	0.661	0.734	0.808	0.661	0	0.006	0	30664261423.829	312088784285600	1544337587.233	-0.098	0.014	0
Bacteria 50 cm depth	beta_q1	pasture	0.779	0.813	0.761	0.779	0.797	0.761	0	0.005	0	394897974.604	3894685945206.7	47609973.247	-0.052	0.012	0
Bacteria 50 cm depth	beta_q2	cacao	0.812	0.878	0.748	0.812	0.878	0.748	0	0	0	3571866236.307	1735923219855.44	22838051.376	-0.291	0.02	1
Bacteria 50 cm depth	beta_q2	pasture	0.957	0.999	0.825	0.539	0.577	0.505	0.079	0.211	0.033	19.36	47.53	6.832	-0.339	0.046	0
Bacteria 50 cm depth	beta_q0_rar	cacao	0.501	0.608	0.447	0.501	0.585	0.418	0	0.004	0	4471341459.176	17514836159557.4	463.539	-0.031	0.006	0
Bacteria 50 cm depth	beta_q0_rar	pasture	0.672	0.673	0.671	0.672	0.673	0.671	0	0	0	303487713.33	175793835831352	268857110.298	-1.221	0.013	0
Bacteria 50 cm depth	beta_q1_rar	cacao	0.737	0.829	0.66	0.737	0.814	0.66	0	0.007	0	22277749859.385	326318177178830	27631681.113	-0.088	0.014	0
Bacteria 50 cm depth	beta_q1_rar	pasture	0.785	0.82	0.764	0.785	0.809	0.764	0	0.005	0	882013796.636	9234724509097.05	79895361.506	-0.056	0.013	0
Bacteria 50 cm depth	beta_q2_rar	cacao	0.812	0.878	0.748	0.812	0.878	0.748	0	0	0	3554391705.742	1869576575590.61	22414862.248	-0.287	0.02	1
Bacteria 50 cm depth	beta_q2_rar	pasture	0.957	0.999	0.825	0.539	0.578	0.505	0.079	0.215	0.033	19.301	47.569	6.7	-0.337	0.046	0
Leaf-litter arthropods	Abundance	cacao	0.586	0.857	0.479	0.486	0.741	0.357	0.014	0.055	0	174.636	4946878938176196	42.666	0.002	0.056	1
Leaf-litter arthropods	Abundance	pasture	1	1	0.795	0.32	0.516	0.133	15.739	16.742	1.548	0.194	4.29117053951553E+021	0.174	0.112	8483943.063	0
Leaf-litter arthropods	alpha_q0	cacao	0.77	1	0.598	0.593	0.858	0.54	0.028	0.418	0	69.653	9312039242531.81	1.941	-0.046	0.055	1
Leaf-litter arthropods	alpha_q0	pasture	0.879	1	0.781	0.75	0.794	0.604	0.03	10.576	0.006	40.65	4570550778342.18	0.235	0.006	0.094	0
Leaf-litter arthropods	alpha_q1	cacao	1	1	0.904	0.847	0.975	0.72	15.6	16.603	0.039	0.038	31.488	0	-0.029	23156299.329	1
Leaf-litter arthropods	alpha_q1	pasture	1	1	1	0.534	0.629	0.414	0.973	2.724	0.479	1.58	3.506	0.481	0.14	1.821	1
Leaf-litter arthropods	alpha_q2	cacao	0.95	1	0.703	0.95	0.973	0.682	0	0.014	0	0	9954469419001.51	0	-0.022	0.235	1
Leaf-litter arthropods	alpha_q2	pasture	1	1	1	0.312	0.482	0.231	1.072	15.5	0.311	1.799	6.552	0.106	0.164	1.854	1
Leaf-litter arthropods	alpha_q0_rar	cacao	0.768	0.835	0.659	0.64	0.725	0.584	0.015	0.026	0	87.63	8838124461.877	50.614	0.043	0.028	1
Leaf-litter arthropods	alpha_q0_rar	pasture	1	1	0.999	0.328	0.365	0.254	0.334	0.447	0.249	5.701	7.786	4.308	0.307	0.574	1
Leaf-litter arthropods	alpha_q1_rar	cacao	0.977	1	0.623	0.891	0.96	0.616	0.052	0.137	0	1.719	1.18808593211299E+017	0	0.02	0.279	1
Leaf-litter arthropods	alpha_q1_rar	pasture	1	1	1	0.463	0.834	0.321	0.553	14	0.321	3.037	5.974	0.036	0.128	1.882	1
Leaf-litter arthropods	alpha_q2_rar	cacao	0.977	1	0.662	0.911	0.937	0.652	0.045	12.727	0	0	10175521651759.1	0	0.008	0.292	1
Leaf-litter arthropods	alpha_q2_rar	pasture	1	1	1	0.484	0.803	0.346	0.562	14	0.351	2.921	5.346	0.048	0.075	2.151	1
Leaf-litter arthropods	beta_q0	cacao	0.39	0.399	0.353	0.39	0.399	0.292	0	0.003	0	45630100.922	345236549975.165	662.447	-0.165	0.004	0
Leaf-litter arthropods	beta_q0	pasture	0.344	0.418	0.335	0.335	0.339	0.313	0	0.005	0	4141.839	214975682.931	559.571	-0.012	0.003	0
Leaf-litter arthropods	beta_q1	cacao	0.502	0.571	0.479	0.463	0.509	0.395	0.002	0.01	0	673.847	1248373813617.04	184.08	0.004	0.007	0
Leaf-litter arthropods	beta_q1	pasture	0.482	0.61	0.409	0.299	0.317	0.217	0.01	0.022	0.006	192.748	345.618	94.741	-0.022	0.007	0
Leaf-litter arthropods	beta_q2	cacao	0.477	0.542	0.358	0.272	0.413	0.256	0.011	0.015	0.001	179.985	2284.414	129.612	0.168	0.007	0
Leaf-litter arthropods	beta_q2	pasture	0.289	0.384	0.233	0.078	0.169	0.057	0.009	0.014	0.004	255.718	640.946	167.26	-0.455	0.004	0
Leaf-litter arthropods	beta_q0_rar	cacao	0.561	0.628	0.441	0.344	0.431	0.324	0.013	0.019	0.004	140.454	682.064	99.707	0.215	0.009	0
Leaf-litter arthropods	beta_q0_rar	pasture	0.474	0.629	0.356	0.087	0.377	0.062	0.018	0.03	0	120.265	1027484945.581	73.792	-0.555	0.01	0
Leaf-litter arthropods	beta_q1_rar	cacao	0.604	0.669	0.489	0.409	0.49	0.393	0.013	0.019	0.004	132.998	671.169	91.9	0.192	0.01	0
Leaf-litter arthropods	beta_q1_rar	pasture	0.568	0.744	0.427	0.109	0.402	0.079	0.024	0.042	0.001	90.688	10481713035.809	52.568	-0.523	0.013	0
Leaf-litter arthropods	beta_q2_rar	cacao	0.548	0.615	0.431	0.344	0.421	0.324	0.012	0.018	0.004	152.102	809.222	106.45	0.207	0.008	0
Leaf-litter arthropods	beta_q2_rar	pasture	0.469	0.622	0.355	0.084	0.378	0.06	0.018	0.03	0	121.96	5689181137.423	75.149	-0.542	0.01	0
Saproxylic beetles	Abundance	cacao	1	1	1	0.029	0.031	0.027	0.535	0.629	0.318	4.249	7.285	3.684	0.103	0.979	1
Saproxylic beetles	Abundance	pasture	0.929	0.946	0.899	0.051	0.076	0.027	0.086	0.095	0.075	26.102	30.155	23.6	0.114	0.037	1
Saproxylic beetles	alpha_q0	cacao	0.99	0.998	0.972	0.313	0.375	0.25	0.14	0.195	0.106	13.786	18.149	9.754	0.308	0.065	1
Saproxylic beetles	alpha_q0	pasture	0.879	0.915	0.844	0.375	0.4	0.375	0.055	0.065	0.046	33.553	39.529	27.58	0.478	0.019	1
Saproxylic beetles	alpha_q1	cacao	0.876	0.995	0.817	0.44	0.48	0.424	0.05	0.154	0.037	34.356	46.161	10.713	0.036	0.021	1
Saproxylic beetles	alpha_q1	pasture	0.725	0.788	0.675	0.531	0.58	0.483	0.018	0.023	0.012	86.808	127.557	63.139	0.132	0.011	1
Saproxylic beetles	alpha_q2	cacao	0.794	0.848	0.754	0.485	0.514	0.457	0.031	0.041	0.025	53.583	66.636	40.247	0.023	0.014	1
Saproxylic beetles	alpha_q2	pasture	0.648	0.681	0.609	0.605	0.639	0.571	0.004	0.007	0	355.403	1519206020.482	194.783	0.002	0.009	1
Saproxylic beetles	alpha_q0_rar	cacao	1	1	0.998	0.424	0.472	0.376	0.263	0.357	0.196	6.647	9.161	4.903	0.248	0.225	1
Saproxylic beetles	alpha_q0_rar	pasture	0.917	0.941	0.859	0.545	0.577	0.514	0.057	0.068	0.039	26.767	38.916	22.194	0.207	0.045	1
Saproxylic beetles	alpha_q1_rar	cacao	0.876	0.992	0.822	0.518	0.593	0.442	0.045	0.135	0.028	34.692	49.648	11.024	0.035	0.023	1
Saproxylic beetles	alpha_q1_rar	pasture	0.72	0.775	0.699	0.699	0.763	0.634	0.002	0.01	0	445.977	1.34758908440738E+016	130.417	-0.085	0.014	1
Saproxylic beetles	alpha_q2_rar	cacao	0.833	0.918	0.784	0.58	0.673	0.488	0.031	0.05	0.014	46.83	85.273	26.114	0.05	0.018	1
Saproxylic beetles	alpha_q2_rar	pasture	0.805	1	0.703	0.805	0.907	0.703	0	0	0	3.97E+17	3.52723767313555E+017	0	-0.352	0.021	1
Saproxylic beetles	beta_q0	cacao	0.739	0.79	0.686	0.567	0.707	0.426	0.017	0.033	0	86.789	423205004.482	52.879	0.084	0.013	1
Saproxylic beetles	beta_q0	pasture	0.813	0.875	0.754	0.379	0.517	0.24	0.04	0.06	0.023	45.608	69.864	33.676	0.159	0.015	1
Saproxylic beetles	beta_q1	cacao	0.896	0.952	0.858	0.21	0.25	0.169	0.068	0.093	0.057	30.608	36.115	22.015	0.215	0.025	0
Saproxylic beetles	beta_q1	pasture	0.977	0.995	0.942	0.262	0.417	0.106	0.115	0.23	0.077	17.38	22.98	11.604	0.156	0.054	1
Saproxylic beetles	beta_q2	cacao	0.969	0.993	0.937	0.12	0.142	0.098	0.112	0.159	0.088	19.416	24.686	13.668	0.272	0.052	0
Saproxylic beetles	beta_q2	pasture	1	1	0.999	0.197	0.286	0.108	14.653	14.763	0.211	0.142	9.874	0.133	0.24	942621.345	1
Saproxylic beetles	beta_q0_rar	cacao	0.976	0.997	0.943	0.133	0.159	0.107	0.12	0.19	0.09	18.047	23.881	11.387	0.251	0.055	0
Saproxylic beetles	beta_q0_rar	pasture	0.998	1	0.991	0.25	0.329	0.171	0.19	14.521	0.148	10.576	13.621	0.137	0.173	0.123	1
Saproxylic beetles	beta_q1_rar	cacao	0.979	0.998	0.952	0.16	0.19	0.129	0.123	0.195	0.095	17.305	22.335	10.936	0.262	0.057	0
Saproxylic beetles	beta_q1_rar	pasture	0.999	1	0.994	0.266	0.377	0.156	0.228	14.43	0.163	8.754	12.208	0.138	0.175	0.158	1
Saproxylic beetles	beta_q2_rar	cacao	0.974	0.995	0.945	0.134	0.161	0.108	0.117	0.174	0.092	18.511	23.479	12.403	0.268	0.053	0
Saproxylic beetles	beta_q2_rar	pasture	1	1	0.996	0.248	0.326	0.169	0.25	14.458	0.171	8.084	11.786	0.139	0.163	0.184	1
Saproxylic beetles nonsocial	Abundance	cacao	1	1	1	0	0	0	0.79	0.899	0.713	2.914	3.23	2.778	-0.109	13.226	1
Saproxylic beetles nonsocial	Abundance	pasture	0.977	0.984	0.96	0.5	0.667	0.333	0.103	0.116	0.084	15.687	19.088	12.99	0.098	0.239	1
Saproxylic beetles nonsocial	alpha_q0	cacao	1	1	1	0	0	0	0.448	0.557	0.422	5.137	5.463	4.657	0.23	0.771	1
Saproxylic beetles nonsocial	alpha_q0	pasture	0.971	1	0.948	0.75	1	0.5	0.072	0.088	0.052	12.809	18.308	0	0.097	0.206	1
Saproxylic beetles nonsocial	alpha_q1	cacao	1	1	1	0	0	0	0.342	0.39	0.298	6.734	7.735	5.918	0.311	0.32	1
Saproxylic beetles nonsocial	alpha_q1	pasture	0.967	1	0.944	0.783	0.964	0.529	0.063	0.082	0.044	12.37	18.969	0	0.066	0.183	1
Saproxylic beetles nonsocial	alpha_q2	cacao	1	1	0.999	0	0	0	0.302	0.362	0.24	7.627	9.596	6.359	0.3	0.239	1
Saproxylic beetles nonsocial	alpha_q2	pasture	0.967	1	0.942	0.812	0.936	0.556	0.058	0.08	0.038	10.851	19.011	0	0.036	0.197	1
Saproxylic beetles nonsocial	alpha_q0_rar	cacao	1	1	1	0	0	0	0.613	0.749	0.576	3.756	4.006	3.592	0.068	1.993	1
Saproxylic beetles nonsocial	alpha_q0_rar	pasture	0.981	1	0.888	0.981	0.981	0.888	0	0	0	0	2171873136.813	0	-0.003	0.91	1
Saproxylic beetles nonsocial	alpha_q1_rar	cacao	1	1	1	0	0	0	0.558	0.687	0.514	4.128	4.484	3.94	0.064	1.881	1
Saproxylic beetles nonsocial	alpha_q1_rar	pasture	0.971	1	0.878	0.971	0.987	0.878	0	0	0	0	9.25729231069995E+016	0	-0.002	0.569	1
Saproxylic beetles nonsocial	alpha_q2_rar	cacao	1	1	1	0	0	0	0.527	0.654	0.483	4.367	4.772	4.164	0.047	1.974	1
Saproxylic beetles nonsocial	alpha_q2_rar	pasture	0.96	1	0.868	0.96	0.992	0.868	0	0	0	0	1506196021797690	0	-0.001	0.4	1
Saproxylic beetles nonsocial	beta_q0	cacao	0.841	0.874	0.769	0	0	0	0.061	0.069	0.049	37.567	47.176	33.388	0.4	0.019	0
Saproxylic beetles nonsocial	beta_q0	pasture	0.644	0.718	0.532	0.169	0.338	0	0.028	0.042	0.015	75.007	126.259	54.665	0.061	0.019	1
Saproxylic beetles nonsocial	beta_q1	cacao	0.845	0.883	0.771	0	0	0	0.062	0.072	0.049	37.07	46.912	32.136	0.324	0.022	0
Saproxylic beetles nonsocial	beta_q1	pasture	0.706	0.821	0.571	0.28	0.56	0	0.03	0.057	0.004	66.149	360.359	40.093	0.046	0.024	1
Saproxylic beetles nonsocial	beta_q2	cacao	0.719	0.77	0.638	0	0	0	0.042	0.049	0.034	54.471	68.042	47.005	0.229	0.016	0
Saproxylic beetles nonsocial	beta_q2	pasture	0.534	0.69	0.422	0.311	0.622	0	0.013	0.039	0	147.847	758608631673.446	59.021	0.007	0.015	1
Saproxylic beetles nonsocial	beta_q0_rar	cacao	0.907	0.949	0.88	0	0	0	0.079	0.099	0.072	29.12	32.676	23.231	0.166	0.052	1
Saproxylic beetles nonsocial	beta_q0_rar	pasture	0.877	1	0.792	0.675	0.775	0	0.032	13.6	0.015	36.506	2419285.975	0.092	0.003	0.098	1
Saproxylic beetles nonsocial	beta_q1_rar	cacao	0.965	0.981	0.924	0	0	0	0.112	0.133	0.087	20.536	26.74	17.327	0.147	0.094	1
Saproxylic beetles nonsocial	beta_q1_rar	pasture	0.985	1	0.907	0.788	0.851	0	0.088	13.6	0.041	8.502	207356.616	0.129	0.007	0.467	1
Saproxylic beetles nonsocial	beta_q2_rar	cacao	0.927	0.953	0.894	0	0	0	0.087	0.102	0.076	26.424	30.83	22.621	0.154	0.063	1
Saproxylic beetles nonsocial	beta_q2_rar	pasture	0.934	1	0.845	0.725	0.797	0	0.047	13.6	0.02	21.369	903494865.801	0.111	0.004	0.17	1
Saproxylic beetles social	Abundance	cacao	1	1	0.996	0.029	0.031	0.027	0.514	0.617	0.209	4.422	11.201	3.743	0.063	0.945	1
Saproxylic beetles social	Abundance	pasture	0.924	0.945	0.892	0.04	0.076	0.004	0.085	0.096	0.073	26.749	31.088	23.651	0.088	0.036	1
Saproxylic beetles social	alpha_q0	cacao	0.748	0.809	0.7	0.417	0.5	0.333	0.028	0.039	0.018	62.889	91.258	47.425	0.082	0.013	1
Saproxylic beetles social	alpha_q0	pasture	0.798	0.858	0.743	0.25	0.333	0.167	0.044	0.056	0.034	46.146	56.52	36.275	0.148	0.016	1
Saproxylic beetles social	alpha_q1	cacao	0.718	0.799	0.686	0.42	0.492	0.348	0.024	0.033	0.016	73.045	101.164	51.322	-0.031	0.01	1
Saproxylic beetles social	alpha_q1	pasture	0.752	0.837	0.713	0.27	0.297	0.26	0.036	0.049	0.031	55.236	63.961	40.069	0.035	0.014	1
Saproxylic beetles social	alpha_q2	cacao	0.682	0.735	0.647	0.434	0.528	0.34	0.019	0.029	0.01	90.248	159.902	65.929	-0.011	0.009	1
Saproxylic beetles social	alpha_q2	pasture	0.705	0.764	0.666	0.297	0.32	0.294	0.029	0.035	0.025	67.512	78.794	54.372	-0.008	0.012	1
Saproxylic beetles social	alpha_q0_rar	cacao	0.786	0.844	0.745	0.446	0.501	0.391	0.032	0.042	0.024	54.051	68.37	40.608	-0.027	0.015	1
Saproxylic beetles social	alpha_q0_rar	pasture	0.845	0.896	0.814	0.221	0.225	0.22	0.054	0.067	0.048	38.115	43.113	30.554	0.092	0.02	1
Saproxylic beetles social	alpha_q1_rar	cacao	0.684	0.755	0.632	0.492	0.632	0.351	0.016	0.032	0	102.36	12441591865.651	59.259	-0.02	0.009	1
Saproxylic beetles social	alpha_q1_rar	pasture	0.748	0.828	0.712	0.278	0.305	0.273	0.035	0.047	0.031	56.315	64.701	41.626	0.036	0.013	1
Saproxylic beetles social	alpha_q2_rar	cacao	0.666	0.751	0.638	0.531	0.697	0.366	0.011	0.029	0	136.984	29906959195937.5	64.301	0.02	0.008	1
Saproxylic beetles social	alpha_q2_rar	pasture	0.723	0.826	0.687	0.318	0.359	0.315	0.03	0.043	0.026	63.95	74.049	42.831	0.008	0.012	1
Saproxylic beetles social	beta_q0	cacao	0.947	0.976	0.891	0.7	0.814	0.585	0.058	0.097	0.026	19.024	32.368	13.91	0.091	0.062	1
Saproxylic beetles social	beta_q0	pasture	0.983	0.998	0.939	0.35	0.7	0	0.121	0.209	0.053	15.524	20.596	10.992	0.325	0.059	1
Saproxylic beetles social	beta_q1	cacao	0.925	0.968	0.888	0.216	0.257	0.175	0.078	0.106	0.065	26.26	31.803	19.269	0.233	0.031	0
Saproxylic beetles social	beta_q1	pasture	0.988	0.999	0.952	0.213	0.426	0	0.139	0.316	0.083	14.87	21.088	8.107	0.152	0.066	1
Saproxylic beetles social	beta_q2	cacao	0.976	0.995	0.948	0.121	0.143	0.099	0.12	0.169	0.095	18.04	23.077	12.843	0.283	0.058	0
Saproxylic beetles social	beta_q2	pasture	1	1	0.999	0.144	0.288	0	14.631	16.214	0.234	0.147	9.185	0.132	0.246	873859.522	1
Saproxylic beetles social	beta_q0_rar	cacao	0.894	0.983	0.84	0.168	0.206	0.129	0.069	0.129	0.055	30.786	38.547	16.211	0.152	0.026	0
Saproxylic beetles social	beta_q0_rar	pasture	0.94	0.987	0.866	0.207	0.413	0	0.086	0.137	0.049	24.053	35.961	14.867	0.17	0.033	1
Saproxylic beetles social	beta_q1_rar	cacao	0.917	0.973	0.876	0.178	0.215	0.141	0.076	0.113	0.063	27.587	33.482	18.496	0.216	0.028	0
Saproxylic beetles social	beta_q1_rar	pasture	0.982	0.997	0.939	0.203	0.405	0	0.126	0.259	0.076	16.49	23.46	10.536	0.143	0.057	1
Saproxylic beetles social	beta_q2_rar	cacao	0.953	0.983	0.917	0.149	0.18	0.118	0.096	0.131	0.078	22.242	27.539	16.303	0.266	0.04	0
Saproxylic beetles social	beta_q2_rar	pasture	0.998	1	0.99	0.171	0.343	0	0.204	3.937	0.141	10.389	13.867	0.534	0.134	0.12	1
Dung beetles	Abundance	cacao	1	1	1	0.286	0.464	0.214	15.2	15.393	14.26	0.129	0.153	0.113	0.148	4053778.694	1
Dung beetles	Abundance	pasture	0.923	0.94	0.858	0.214	0.222	0.179	0.077	0.086	0.057	26.653	36.133	23.992	0.281	0.061	0
Dung beetles	alpha_q0	cacao	1	1	1	0.6	0.7	0.4	9.504	9.505	8.266	0.146	0.2	0.129	0.282	12595.557	1
Dung beetles	alpha_q0	pasture	0.95	0.973	0.9	0.2	0.3	0.2	0.092	0.114	0.07	22.547	29.963	18.295	0.243	0.043	0
Dung beetles	alpha_q1	cacao	0.976	0.994	0.957	0.63	0.667	0.427	0.091	0.15	0.072	14.372	18.145	10.312	0.246	0.061	1
Dung beetles	alpha_q1	pasture	0.86	0.929	0.781	0.223	0.322	0.222	0.057	0.08	0.04	35.931	48.615	25.745	0.084	0.024	0
Dung beetles	alpha_q2	cacao	0.898	0.982	0.87	0.634	0.734	0.438	0.043	0.09	0.035	30.443	37.771	10.884	0.191	0.027	1
Dung beetles	alpha_q2	pasture	0.787	0.959	0.71	0.243	0.34	0.24	0.042	0.096	0.029	47.851	65.85	20.655	-0.011	0.019	0
Dung beetles	alpha_q0_rar	cacao	1	1	1	0.775	0.82	0.583	0.317	0.372	0.271	2.554	4.053	1.584	0.043	1.726	1
Dung beetles	alpha_q0_rar	pasture	1	1	1	0.39	0.413	0.372	0.592	0.672	0.421	3.053	4.365	2.692	0.101	1.588	0
Dung beetles	alpha_q1_rar	cacao	1	1	1	0.801	0.845	0.61	0.27	0.326	0.23	2.544	4.326	1.342	0.063	1.204	1
Dung beetles	alpha_q1_rar	pasture	1	1	1	0.419	0.443	0.401	0.611	0.691	0.443	2.88	4.027	2.545	0.093	1.778	0
Dung beetles	alpha_q2_rar	cacao	1	1	0.999	0.802	0.844	0.628	0.226	0.28	0.179	3.022	4.846	1.592	0.085	0.773	1
Dung beetles	alpha_q2_rar	pasture	1	1	1	0.455	0.478	0.438	0.618	0.698	0.451	2.745	3.812	2.431	0.087	1.918	0
Dung beetles	beta_q0	cacao	0.993	0.998	0.986	0.34	0.41	0.17	0.152	0.195	0.13	12.403	14.573	10.061	0.494	0.055	0
Dung beetles	beta_q0	pasture	0.862	0.899	0.825	0.112	0.118	0.104	0.062	0.073	0.054	35.185	40.397	30.091	0.506	0.019	0
Dung beetles	beta_q1	cacao	0.998	1	0.994	0.228	0.362	0.114	0.204	0.259	0.162	10.038	12.59	8.089	0.523	0.075	0
Dung beetles	beta_q1	pasture	0.86	0.897	0.811	0.097	0.13	0.094	0.062	0.072	0.052	35.472	42.234	30.442	0.481	0.02	0
Dung beetles	beta_q2	cacao	0.992	0.997	0.973	0.095	0.248	0.047	0.156	0.196	0.115	14.125	18.726	11.304	0.357	0.053	0
Dung beetles	beta_q2	pasture	0.775	0.832	0.706	0.073	0.087	0.065	0.047	0.057	0.038	47.19	58.093	39.095	0.413	0.015	0
Dung beetles	beta_q0_rar	cacao	1	1	0.998	0.137	0.318	0.068	0.265	0.305	0.21	8.124	10.245	7.18	0.461	0.129	0
Dung beetles	beta_q0_rar	pasture	0.895	0.929	0.841	0.107	0.125	0.086	0.071	0.084	0.058	30.625	38.067	25.938	0.399	0.027	0
Dung beetles	beta_q1_rar	cacao	0.999	1	0.997	0.161	0.343	0.08	0.238	0.277	0.189	8.931	11.248	7.817	0.467	0.104	0
Dung beetles	beta_q1_rar	pasture	0.88	0.919	0.823	0.116	0.138	0.096	0.067	0.08	0.054	32.753	40.61	27.354	0.401	0.024	0
Dung beetles	beta_q2_rar	cacao	1	1	0.998	0.133	0.314	0.067	0.249	0.288	0.2	8.673	10.831	7.605	0.454	0.115	0
Dung beetles	beta_q2_rar	pasture	0.885	0.923	0.828	0.104	0.122	0.084	0.069	0.082	0.055	31.977	39.933	26.809	0.385	0.026	0
Nocturnal insects	Abundance	cacao	1	1	1	0.842	0.956	0.728	15.8	16.06	11.268	0.029	0.068	0	-0.028	15380876.258	1
Nocturnal insects	Abundance	pasture	1	1	1	0.832	0.971	0.634	16.3	18	11.052	0.032	0.089	0	0.042	20807514.313	1
Nocturnal insects	alpha_q0	cacao	0.952	1	1	0.952	0.998	0.928	0	nan	nan	0	0	0	-0.018	0.075	1
Nocturnal insects	alpha_q0	pasture	1	1	1	0.888	0.903	0.844	15.2	15.82	14.5	0.007	0.029	0	-0.087	12968758.249	1
Nocturnal insects	alpha_q1	cacao	1	1	1	0.629	0.655	0.614	0.415	0.527	0.286	3.156	4.703	2.486	0.102	1.159	1
Nocturnal insects	alpha_q1	pasture	1	1	0.994	0.666	0.744	0.587	0.322	0.392	0.279	3.743	5.711	3.08	0.066	0.772	1
Nocturnal insects	alpha_q2	cacao	1	1	1	0.947	0.999	0.73	0.567	0.578	0.404	0	2.457	0	-0.113	24.88	1
Nocturnal insects	alpha_q2	pasture	0.884	1	0.743	0.884	0.915	0.743	0	0.185	0	9.53E+15	1.24279426417785E+019	0	-0.013	0.064	1
Nocturnal insects	alpha_q0_rar	cacao	0.957	1	0.925	0.884	0.95	0.826	0.035	0.071	0.016	7.703	17.166	0	0.015	0.096	1
Nocturnal insects	alpha_q0_rar	pasture	1	1	1	0.867	0.901	0.834	15.2	15.66	14.585	0.019	0.033	0	-0.09	12505459.721	1
Nocturnal insects	alpha_q1_rar	cacao	1	1	1	0.63	0.658	0.614	0.417	0.528	0.288	3.137	4.659	2.477	0.101	1.179	1
Nocturnal insects	alpha_q1_rar	pasture	1	1	0.994	0.664	0.743	0.586	0.324	0.394	0.28	3.735	5.707	3.076	0.064	0.778	1
Nocturnal insects	alpha_q2_rar	cacao	1	1	1	0.947	0.999	0.73	0.567	0.578	0.404	0	2.456	0	-0.113	24.932	1
Nocturnal insects	alpha_q2_rar	pasture	0.884	1	0.743	0.884	0.915	0.743	0	0.185	0	9.45E+15	1.20919736884466E+019	0	-0.013	0.064	1
Nocturnal insects	beta_q0	cacao	0.578	0.585	0.57	0.395	0.396	0.394	0.012	0.013	0.011	150.075	157.951	143.399	0.077	0.002	0
Nocturnal insects	beta_q0	pasture	0.57	0.582	0.563	0.382	0.385	0.379	0.012	0.013	0.012	150.906	157.231	139.423	0.112	0.003	0
Nocturnal insects	beta_q1	cacao	0.638	0.679	0.61	0.303	0.33	0.276	0.022	0.026	0.019	88.98	100.515	75.045	-0.013	0.005	0
Nocturnal insects	beta_q1	pasture	0.576	0.602	0.545	0.245	0.262	0.227	0.019	0.021	0.017	105.199	119.64	94.751	0.349	0.004	0
Nocturnal insects	beta_q2	cacao	0.494	0.563	0.439	0.106	0.119	0.094	0.019	0.024	0.016	115.479	141.368	91.837	-0.268	0.007	0
Nocturnal insects	beta_q2	pasture	0.493	0.542	0.454	0.076	0.079	0.074	0.02	0.023	0.018	111.175	126.794	94.985	0.188	0.006	0
Nocturnal insects	beta_q0_rar	cacao	0.656	0.665	0.648	0.492	0.517	0.467	0.013	0.016	0.011	124.629	149.775	107.683	-0.016	0.003	0
Nocturnal insects	beta_q0_rar	pasture	0.668	0.683	0.66	0.444	0.455	0.433	0.017	0.019	0.016	99.776	105.035	91.583	0.102	0.004	0
Nocturnal insects	beta_q1_rar	cacao	0.639	0.68	0.611	0.307	0.334	0.281	0.022	0.026	0.019	89.189	100.775	75.153	-0.009	0.005	0
Nocturnal insects	beta_q1_rar	pasture	0.578	0.603	0.547	0.247	0.265	0.229	0.019	0.021	0.017	104.787	119.068	94.502	0.347	0.004	0
Nocturnal insects	beta_q2_rar	cacao	0.494	0.563	0.439	0.106	0.119	0.094	0.019	0.024	0.016	115.404	141.265	91.773	-0.268	0.007	0
Nocturnal insects	beta_q2_rar	pasture	0.493	0.543	0.455	0.077	0.079	0.074	0.02	0.023	0.018	111.123	126.736	94.937	0.188	0.006	0
Nocturnal insects carnivore	Abundance	cacao	1	1	1	0.828	0.945	0.597	13.8	14.6	9.146	0.039	0.145	0	-0.263	33067652.862	1
Nocturnal insects carnivore	Abundance	pasture	1	1	1	0.729	0.876	0.581	12.2	12.253	10.631	0.082	0.174	0.018	-0.424	2822569.594	0
Nocturnal insects carnivore	alpha_q0	cacao	1	1	1	1	1	0.957	0.1	nan	nan	0	0	0	-0.086	0	1
Nocturnal insects carnivore	alpha_q0	pasture	1	1	1	0.957	0.978	0.826	0.558	0.718	0.718	0	0.771	0	-0.026	11.303	1
Nocturnal insects carnivore	alpha_q1	cacao	0.759	1	0.722	0.664	0.935	0.515	0.015	0.051	0.009	104.748	190.031	0	0.022	0.028	1
Nocturnal insects carnivore	alpha_q1	pasture	1	1	1	0.884	0.916	0.742	14.9	16.5	12.834	0.018	0.088	0	0.059	9193409.859	0
Nocturnal insects carnivore	alpha_q2	cacao	0.642	0.705	0.61	0.559	0.705	0.464	0.012	0.034	0	178.7	161688864528030	72.41	0.022	0.019	1
Nocturnal insects carnivore	alpha_q2	pasture	1	1	0.84	0.852	0.922	0.663	15.319	16.082	0	0.036	158932192988794	0	0.011	11935219.237	0
Nocturnal insects carnivore	alpha_q0_rar	cacao	0.903	0.93	0.868	0.716	0.802	0.647	0.043	0.059	0.026	31.74	43.076	24.883	0.068	0.067	1
Nocturnal insects carnivore	alpha_q0_rar	pasture	1	1	1	0.755	0.785	0.727	15.8	16.045	14.3	0.075	0.197	0.064	-0.06	9359566.197	0
Nocturnal insects carnivore	alpha_q1_rar	cacao	0.718	1	0.686	0.668	0.953	0.514	0.008	0.043	0.003	204.045	2675059282496.78	0	-0.002	0.026	1
Nocturnal insects carnivore	alpha_q1_rar	pasture	1	1	1	0.863	0.922	0.717	15.7	16.5	12.994	0.029	0.11	0	0.07	16645846.67	0
Nocturnal insects carnivore	alpha_q2_rar	cacao	0.603	0.797	0.589	0.589	0.797	0.467	0.002	0.028	0	1011.164	1.45273193097436E+016	86.737	-0.007	0.018	1
Nocturnal insects carnivore	alpha_q2_rar	pasture	1	1	0.854	0.839	0.893	0.659	15.261	16.057	0.004	0.043	7869231394.687	0.012	0.032	9469352.508	0
Nocturnal insects carnivore	beta_q0	cacao	0.509	0.537	0.486	0.452	0.466	0.439	0.004	0.006	0.002	466.781	813.578	308.999	-0.032	0.005	0
Nocturnal insects carnivore	beta_q0	pasture	0.581	0.6	0.567	0.327	0.339	0.315	0.016	0.017	0.015	120.889	129.734	110.176	0.138	0.004	0
Nocturnal insects carnivore	beta_q1	cacao	0.452	0.492	0.411	0.375	0.404	0.347	0.004	0.007	0.002	421.002	935.872	267.182	-0.055	0.007	0
Nocturnal insects carnivore	beta_q1	pasture	0.421	0.442	0.389	0.12	0.163	0.077	0.014	0.017	0.011	155.982	186.941	133.562	-0.291	0.007	0
Nocturnal insects carnivore	beta_q2	cacao	0.315	0.364	0.299	0.299	0.329	0.27	0.001	0.003	0	2527.573	992509767.422	606.449	-0.01	0.006	0
Nocturnal insects carnivore	beta_q2	pasture	0.271	0.319	0.229	0.017	0.025	0.008	0.01	0.012	0.008	229.058	282.337	186.646	-0.345	0.007	0
Nocturnal insects carnivore	beta_q0_rar	cacao	0.525	0.553	0.498	0.466	0.471	0.46	0.004	0.006	0.002	426.728	830.937	282.822	-0.009	0.006	0
Nocturnal insects carnivore	beta_q0_rar	pasture	0.613	0.642	0.58	0.187	0.235	0.138	0.025	0.028	0.021	84.593	96.434	75.661	-0.054	0.008	0
Nocturnal insects carnivore	beta_q1_rar	cacao	0.446	0.479	0.41	0.395	0.438	0.352	0.003	0.006	0	612.95	11480390.211	300.287	-0.036	0.006	0
Nocturnal insects carnivore	beta_q1_rar	pasture	0.43	0.453	0.4	0.122	0.172	0.072	0.014	0.018	0.011	150.603	184.732	127.042	-0.292	0.006	0
Nocturnal insects carnivore	beta_q2_rar	cacao	0.355	0.422	0.336	0.355	0.422	0.288	0	0.003	0	16088664.946	51055525975.436	735.905	0	0.006	0
Nocturnal insects carnivore	beta_q2_rar	pasture	0.316	0.355	0.276	0.029	0.045	0.013	0.012	0.014	0.01	194.281	232.382	166.907	-0.376	0.007	0
Nocturnal insects herbivore	Abundance	cacao	1	1	1	0.919	0.994	0.833	0.893	0.933	0.933	0	0.55	0	-0.352	17.225	1
Nocturnal insects herbivore	Abundance	pasture	1	1	1	0.74	0.793	0.687	15.6	15.828	15.2	0.061	0.073	0.047	-0.019	6475204.787	0
Nocturnal insects herbivore	alpha_q0	cacao	1	1	1	0.836	0.91	0.762	0.656	0.978	0.598	0.752	1.207	0	0.046	3.553	1
Nocturnal insects herbivore	alpha_q0	pasture	1	1	1	0.795	0.817	0.771	15.6	16.465	15.185	0.046	0.053	0.039	-0.017	10568827.049	0
Nocturnal insects herbivore	alpha_q1	cacao	0.93	0.981	0.855	0.411	0.515	0.306	0.071	0.112	0.046	25.052	38.025	15.425	0.046	0.041	1
Nocturnal insects herbivore	alpha_q1	pasture	1	1	0.999	0.491	0.612	0.371	0.579	1.256	0.402	2.809	4.565	1.401	0.096	1.119	1
Nocturnal insects herbivore	alpha_q2	cacao	0.868	0.935	0.792	0.38	0.461	0.299	0.052	0.073	0.036	35.321	50.091	24.207	0.079	0.029	1
Nocturnal insects herbivore	alpha_q2	pasture	1	1	0.989	0.568	0.687	0.448	0.249	0.363	0.155	5.886	9.095	3.864	0.106	0.329	1
Nocturnal insects herbivore	alpha_q0_rar	cacao	1	1	0.863	0.838	0.921	0.591	0.469	0.619	0.005	1.022	439040.576	0	-0.012	2.69	1
Nocturnal insects herbivore	alpha_q0_rar	pasture	1	1	1	0.769	0.858	0.68	15.6	16.403	15.155	0.054	0.071	0.023	-0.024	10524073.734	0
Nocturnal insects herbivore	alpha_q1_rar	cacao	0.922	0.979	0.847	0.409	0.511	0.307	0.067	0.109	0.044	26.367	39.512	15.812	0.042	0.039	1
Nocturnal insects herbivore	alpha_q1_rar	pasture	1	1	0.999	0.491	0.612	0.37	0.563	1.015	0.398	2.888	4.659	1.543	0.095	1.083	1
Nocturnal insects herbivore	alpha_q2_rar	cacao	0.867	0.934	0.791	0.379	0.46	0.298	0.051	0.073	0.036	35.47	50.333	24.245	0.079	0.029	1
Nocturnal insects herbivore	alpha_q2_rar	pasture	1	1	0.989	0.568	0.687	0.448	0.248	0.362	0.153	5.912	9.084	3.866	0.106	0.326	1
Nocturnal insects herbivore	beta_q0	cacao	0.577	0.589	0.568	0.332	0.353	0.312	0.015	0.017	0.014	124.904	137.192	114.946	0.137	0.003	0
Nocturnal insects herbivore	beta_q0	pasture	0.557	0.57	0.548	0.354	0.375	0.333	0.013	0.014	0.011	148.602	166.291	134.776	0.081	0.003	0
Nocturnal insects herbivore	beta_q1	cacao	0.606	0.654	0.58	0.23	0.276	0.184	0.022	0.027	0.019	91.517	106.857	76.559	0.043	0.005	0
Nocturnal insects herbivore	beta_q1	pasture	0.583	0.598	0.566	0.231	0.232	0.229	0.02	0.022	0.019	100.155	106.939	94.253	0.481	0.004	0
Nocturnal insects herbivore	beta_q2	cacao	0.431	0.496	0.394	0.074	0.088	0.059	0.016	0.02	0.014	136.969	157.332	109.862	-0.129	0.005	0
Nocturnal insects herbivore	beta_q2	pasture	0.427	0.448	0.397	0.163	0.178	0.148	0.013	0.014	0.011	168.468	194.269	153.058	0.404	0.003	0
Nocturnal insects herbivore	beta_q0_rar	cacao	0.651	0.666	0.638	0.41	0.447	0.373	0.018	0.021	0.014	101.269	121.253	87.728	-0.041	0.004	0
Nocturnal insects herbivore	beta_q0_rar	pasture	0.634	0.649	0.626	0.433	0.461	0.404	0.015	0.017	0.012	118.697	137.999	104.857	0.145	0.003	0
Nocturnal insects herbivore	beta_q1_rar	cacao	0.606	0.654	0.581	0.233	0.28	0.185	0.022	0.027	0.018	91.65	107.516	76.63	0.038	0.005	0
Nocturnal insects herbivore	beta_q1_rar	pasture	0.584	0.6	0.568	0.235	0.238	0.231	0.02	0.022	0.019	100.307	107.006	94.296	0.479	0.004	0
Nocturnal insects herbivore	beta_q2_rar	cacao	0.431	0.496	0.394	0.074	0.088	0.059	0.016	0.02	0.014	136.851	157.186	109.753	-0.129	0.005	0
Nocturnal insects herbivore	beta_q2_rar	pasture	0.427	0.449	0.397	0.163	0.179	0.148	0.013	0.014	0.011	168.414	194.272	153.002	0.404	0.003	0
Nocturnal insects omnivore	Abundance	cacao	0.787	1	0.716	0.735	0.933	0.559	0.01	0.038	0.002	132.512	5298641702188877	0	-0.02	0.069	1
Nocturnal insects omnivore	Abundance	pasture	0.668	1	0.604	0.646	0.74	0.246	0.003	0.662	0	520.397	2.30985371200264E+021	3.051	-0.008	0.049	0
Nocturnal insects omnivore	alpha_q0	cacao	1	1	1	0.942	0.963	0.846	0.509	0.54	0.54	0	0.798	0	-0.151	8.617	1
Nocturnal insects omnivore	alpha_q0	pasture	1	1	0.852	0.817	0.852	0.462	0.752	1.212	0	0.801	5288963609841875	0.637	-0.078	5.374	0
Nocturnal insects omnivore	alpha_q1	cacao	0.861	1	0.802	0.861	0.986	0.765	0	0.657	0	2.09E+19	2.18529858714744E+018	0	-0.005	0.039	1
Nocturnal insects omnivore	alpha_q1	pasture	1	1	1	0.926	0.994	0.845	13	14	13.8	0	0.032	0	-0.277	4977223.664	1
Nocturnal insects omnivore	alpha_q2	cacao	1	1	1	0.824	0.935	0.737	0.564	0.759	0.354	1.343	2.021	0	-0.031	3.412	1
Nocturnal insects omnivore	alpha_q2	pasture	1	1	1	0.845	0.862	0.759	14	14.408	12.859	0.031	0.085	0.023	-0.239	6610816.192	1
Nocturnal insects omnivore	alpha_q0_rar	cacao	1	1	1	0.809	0.903	0.714	1.141	1.612	0.986	0.569	0.774	0	-0.194	8.213	1
Nocturnal insects omnivore	alpha_q0_rar	pasture	1	1	0.892	0.974	0.989	0.827	12.8	14.4	0	0	3.80764594542597E+020	0	-0.133	10035029.736	1
Nocturnal insects omnivore	alpha_q1_rar	cacao	0.867	1	0.825	0.867	0.991	0.771	0	0.585	0	279241585965.466	4.87275295493136E+018	0	-0.008	0.042	1
Nocturnal insects omnivore	alpha_q1_rar	pasture	1	1	1	0.964	0.986	0.883	13	13.8	13.8	0	0.011	0	-0.287	10482945.163	1
Nocturnal insects omnivore	alpha_q2_rar	cacao	1	1	1	0.832	0.943	0.745	0.573	0.773	0.366	1.222	1.807	0	-0.028	3.658	1
Nocturnal insects omnivore	alpha_q2_rar	pasture	1	1	1	0.843	0.857	0.763	14	14.068	12.859	0.032	0.084	0.025	-0.234	6401321.231	1
Nocturnal insects omnivore	beta_q0	cacao	0.667	0.687	0.648	0.608	0.621	0.596	0.005	0.007	0.004	255.074	390.372	182.835	-0.02	0.004	0
Nocturnal insects omnivore	beta_q0	pasture	0.692	0.721	0.675	0.378	0.39	0.367	0.023	0.027	0.022	78.034	84.56	68.539	-0.032	0.006	0
Nocturnal insects omnivore	beta_q1	cacao	0.831	0.843	0.812	0.831	0.843	0.812	0	0	0	695166646981.365	2275817163867.85	7773726.075	-0.048	0.02	1
Nocturnal insects omnivore	beta_q1	pasture	0.905	0.945	0.867	0.141	0.16	0.122	0.074	0.092	0.062	29.244	34.648	23.493	-0.075	0.028	1
Nocturnal insects omnivore	beta_q2	cacao	0.925	1	0.864	0.925	0.997	0.864	0	0	0	0	60391313.889	0	-0.183	0.08	1
Nocturnal insects omnivore	beta_q2	pasture	0.963	0.991	0.899	0.058	0.081	0.034	0.108	0.157	0.075	20.733	30.11	14.348	-0.076	0.063	1
Nocturnal insects omnivore	beta_q0_rar	cacao	0.723	0.749	0.706	0.651	0.674	0.628	0.008	0.011	0.004	163.658	273.657	114.914	-0.068	0.007	1
Nocturnal insects omnivore	beta_q0_rar	pasture	0.802	0.838	0.777	0.328	0.332	0.325	0.041	0.047	0.037	46.858	51.886	40.205	-0.126	0.011	0
Nocturnal insects omnivore	beta_q1_rar	cacao	0.834	0.841	0.813	0.834	0.841	0.813	0	0	0	993861394527.619	2667562308640.31	18395179.699	-0.049	0.02	1
Nocturnal insects omnivore	beta_q1_rar	pasture	0.911	0.949	0.873	0.144	0.166	0.123	0.076	0.094	0.064	28.431	33.791	22.848	-0.08	0.029	1
Nocturnal insects omnivore	beta_q2_rar	cacao	0.922	1	0.863	0.922	0.992	0.863	0	0	0	0	55990328.704	0	-0.184	0.076	1
Nocturnal insects omnivore	beta_q2_rar	pasture	0.961	0.99	0.896	0.06	0.084	0.037	0.106	0.153	0.073	21.202	30.509	14.641	-0.078	0.061	1
Nocturnal insects parasite parasitoid	Abundance	cacao	1	1	1	0.904	0.943	0.779	1.054	1.054	1.006	0	0.789	0	-0.202	475.297	1
Nocturnal insects parasite parasitoid	Abundance	pasture	1	1	1	0.62	0.685	0.534	14.7	15.553	14.648	0.091	0.099	0.078	-0.088	9182073.786	1
Nocturnal insects parasite parasitoid	alpha_q0	cacao	0.881	0.932	0.855	0.453	0.48	0.429	0.073	0.094	0.065	34.082	38.125	26.657	0.245	0.033	0
Nocturnal insects parasite parasitoid	alpha_q0	pasture	1	1	1	0.625	0.667	0.583	17.1	17.1	16.34	0.077	0.084	0.071	-0.169	41693847.712	1
Nocturnal insects parasite parasitoid	alpha_q1	cacao	0.86	0.957	0.803	0.386	0.399	0.381	0.076	0.119	0.062	36.457	44.365	23.219	0.191	0.052	1
Nocturnal insects parasite parasitoid	alpha_q1	pasture	0.794	0.87	0.731	0.794	0.87	0.731	0	0	0	1.63E+20	1.35895288660507E+020	127224767995.394	-0.278	0.065	0
Nocturnal insects parasite parasitoid	alpha_q2	cacao	0.932	0.988	0.876	0.45	0.462	0.424	0.094	0.154	0.072	26.701	34.787	16.271	0.105	0.074	1
Nocturnal insects parasite parasitoid	alpha_q2	pasture	0.963	1	1	0.963	0.997	0.907	0	nan	nan	0	0	0	-0.313	0.345	1
Nocturnal insects parasite parasitoid	alpha_q0_rar	cacao	0.871	0.958	0.809	0.339	0.378	0.317	0.086	0.127	0.07	34.608	42.194	23.423	0.212	0.065	1
Nocturnal insects parasite parasitoid	alpha_q0_rar	pasture	0.766	0.878	0.679	0.766	0.878	0.679	0	0	0	3335193488002.92	8.73850879612368E+017	167104580793.811	-0.36	0.09	0
Nocturnal insects parasite parasitoid	alpha_q1_rar	cacao	0.889	0.97	0.832	0.387	0.427	0.378	0.085	0.132	0.069	32.656	40.287	20.998	0.186	0.063	1
Nocturnal insects parasite parasitoid	alpha_q1_rar	pasture	0.834	1	0.783	0.834	0.919	0.783	0	0	0	13478369494444.3	9.16035437303488E+015	0	-0.373	0.105	0
Nocturnal insects parasite parasitoid	alpha_q2_rar	cacao	0.919	0.982	0.865	0.432	0.478	0.394	0.09	0.144	0.069	28.654	36.204	17.972	0.144	0.067	1
Nocturnal insects parasite parasitoid	alpha_q2_rar	pasture	0.897	1	0.872	0.897	0.969	0.872	0	0	0	70062271615021.8	684994606624284	0	-0.356	0.139	0
Nocturnal insects parasite parasitoid	beta_q0	cacao	0.653	0.726	0.58	0.653	0.726	0.58	0	0	0	7270861922.698	14545289508826.9	3725700470.993	-0.759	0.01	0
Nocturnal insects parasite parasitoid	beta_q0	pasture	0.45	0.467	0.429	0.426	0.441	0.412	0.001	0.003	0	1221.952	5376871.112	697.14	0.004	0.004	0
Nocturnal insects parasite parasitoid	beta_q1	cacao	0.966	1	1	0.966	0.984	0.953	0	nan	nan	0	0	0	-0.897	0.2	1
Nocturnal insects parasite parasitoid	beta_q1	pasture	0.458	0.516	0.404	0.404	0.425	0.402	0.003	0.007	0	557.816	3054839.934	257.889	-0.116	0.009	1
Nocturnal insects parasite parasitoid	beta_q2	cacao	1	1	1	0.972	0.988	0.938	0.986	nan	nan	0	0	0	-0.725	56.139	1
Nocturnal insects parasite parasitoid	beta_q2	pasture	0.426	0.493	0.365	0.323	0.343	0.302	0.006	0.01	0.002	345.222	11415.851	198.057	-0.136	0.011	1
Nocturnal insects parasite parasitoid	beta_q0_rar	cacao	1	1	1	0.87	0.993	0.766	0.939	1.603	0.863	0.426	1.037	0	-0.274	10.17	1
Nocturnal insects parasite parasitoid	beta_q0_rar	pasture	0.454	0.499	0.415	0.404	0.497	0.312	0.003	0.01	0	611.939	22821638.247	196.234	-0.126	0.01	1
Nocturnal insects parasite parasitoid	beta_q1_rar	cacao	1	1	1	0.829	0.882	0.782	0.844	0.976	0.794	0.856	1.226	0.349	-0.331	6.233	1
Nocturnal insects parasite parasitoid	beta_q1_rar	pasture	0.486	0.542	0.443	0.443	0.475	0.411	0.003	0.007	0	643.691	101914518.546	264.195	-0.112	0.012	1
Nocturnal insects parasite parasitoid	beta_q2_rar	cacao	1	1	1	0.982	1	0.871	1.044	0.875	0.856	0	0.454	0	-0.945	91.303	1
Nocturnal insects parasite parasitoid	beta_q2_rar	pasture	0.416	0.474	0.363	0.337	0.38	0.304	0.004	0.008	0.001	445.923	779903.1	245.093	-0.136	0.01	1
Nocturnal insects detrivore scavenger	Abundance	cacao	0.646	0.751	0.603	0.646	0.751	0.603	0	0.003	0	3.81E+21	3.93240313960096E+024	752.35	-0.043	0.043	1
Nocturnal insects detrivore scavenger	Abundance	pasture	1	1	1	0.49	0.525	0.421	16.3	16.3	15.478	0.1	0.108	0.1	-0.685	63509032.927	1
Nocturnal insects detrivore scavenger	alpha_q0	cacao	0.916	0.946	0.896	0.764	0.809	0.724	0.041	0.052	0.028	27.772	34.704	18.798	0.139	0.031	1
Nocturnal insects detrivore scavenger	alpha_q0	pasture	1	1	1	0.827	0.836	0.791	15.6	16.438	15.548	0.035	0.045	0.032	-0.173	16372483.037	1
Nocturnal insects detrivore scavenger	alpha_q1	cacao	1	1	1	0.937	0.951	0.818	0.717	0.762	0.762	0	0.785	0	-0.244	59.246	1
Nocturnal insects detrivore scavenger	alpha_q1	pasture	1	1	1	0.736	0.972	0.442	1.083	3.617	0.594	0.897	1.616	0	-0.126	9.677	0
Nocturnal insects detrivore scavenger	alpha_q2	cacao	1	1	0.878	0.991	0.993	0.844	0.595	0.648	0	0	12963622680.422	0	-0.164	294.952	1
Nocturnal insects detrivore scavenger	alpha_q2	pasture	1	1	0.811	0.833	0.847	0.433	1.926	3.941	0	0.266	1278488046920.92	0.136	-0.128	32.726	0
Nocturnal insects detrivore scavenger	alpha_q0_rar	cacao	0.624	1	0.459	0.624	0.973	0.459	0	0	0	27627782553936.5	2.26099767094071E+021	0	-0.151	0.045	1
Nocturnal insects detrivore scavenger	alpha_q0_rar	pasture	0.886	1	0.744	0.886	0.912	0.744	0	0	0	1311572033341970	3.70239677080841E+016	0	-0.203	0.175	0
Nocturnal insects detrivore scavenger	alpha_q1_rar	cacao	1	1	1	0.942	0.949	0.825	0.724	0.767	0.767	0	0.726	0	-0.256	69.582	1
Nocturnal insects detrivore scavenger	alpha_q1_rar	pasture	1	1	1	0.747	0.965	0.457	1.068	3.594	0.621	0.87	1.481	0	-0.136	10.629	0
Nocturnal insects detrivore scavenger	alpha_q2_rar	cacao	0.998	1	0.871	0.998	0.998	0.856	0	0.66	0	0	11286128522.693	0	-0.169	9.495	1
Nocturnal insects detrivore scavenger	alpha_q2_rar	pasture	1	1	0.803	0.843	0.851	0.44	2.27	4.283	0	0.2	553546608125.005	0.123	-0.133	50.153	0
Nocturnal insects detrivore scavenger	beta_q0	cacao	0.523	0.535	0.513	0.453	0.46	0.447	0.005	0.005	0.004	371.156	444.378	313.711	0.053	0.002	0
Nocturnal insects detrivore scavenger	beta_q0	pasture	0.551	0.572	0.533	0.441	0.458	0.423	0.007	0.009	0.006	235.807	286.911	192.64	-0.016	0.004	0
Nocturnal insects detrivore scavenger	beta_q1	cacao	0.643	0.688	0.597	0.125	0.178	0.073	0.03	0.034	0.026	72.634	84.098	63.069	0.265	0.009	0
Nocturnal insects detrivore scavenger	beta_q1	pasture	0.329	0.369	0.285	0.133	0.15	0.115	0.009	0.011	0.006	252.496	334.862	204.069	-0.131	0.005	0
Nocturnal insects detrivore scavenger	beta_q2	cacao	0.481	0.531	0.432	0.015	0.027	0.004	0.021	0.025	0.018	107.163	124.673	92.586	0.239	0.006	0
Nocturnal insects detrivore scavenger	beta_q2	pasture	0.203	0.234	0.17	0.015	0.016	0.014	0.007	0.008	0.006	323.253	403.434	273.096	0.023	0.003	0
Nocturnal insects detrivore scavenger	beta_q0_rar	cacao	0.559	0.579	0.541	0.377	0.379	0.375	0.011	0.013	0.01	159.141	179.999	139.791	0.089	0.004	0
Nocturnal insects detrivore scavenger	beta_q0_rar	pasture	0.52	0.547	0.497	0.407	0.494	0.321	0.007	0.013	0	254.513	7042.799	142.103	-0.065	0.006	0
Nocturnal insects detrivore scavenger	beta_q1_rar	cacao	0.642	0.685	0.597	0.137	0.188	0.087	0.029	0.034	0.025	73.57	85.032	64.083	0.275	0.008	0
Nocturnal insects detrivore scavenger	beta_q1_rar	pasture	0.335	0.376	0.292	0.141	0.159	0.123	0.009	0.011	0.006	252.031	334.339	202.126	-0.125	0.005	0
Nocturnal insects detrivore scavenger	beta_q2_rar	cacao	0.482	0.532	0.434	0.017	0.029	0.006	0.021	0.025	0.018	106.988	124.367	92.474	0.24	0.006	0
Nocturnal insects detrivore scavenger	beta_q2_rar	pasture	0.21	0.241	0.177	0.017	0.018	0.015	0.007	0.009	0.006	312.967	387.824	265.224	0.019	0.003	0
Moths	Abundance	cacao	0.717	0.76	0.661	0.284	0.35	0.218	0.031	0.036	0.025	63.709	78.848	54.077	0.225	0.015	1
Moths	Abundance	pasture	0.75	0.788	0.703	0.442	0.56	0.323	0.027	0.036	0.016	64.243	98.85	53.014	-0.064	0.032	1
Moths	alpha_q0	cacao	0.712	0.754	0.67	0.545	0.657	0.433	0.015	0.025	0.005	98.973	248.556	70.408	0.072	0.016	1
Moths	alpha_q0	pasture	0.749	0.777	0.731	0.731	0.761	0.701	0.002	0.006	0	429.329	1.16188076216465E+020	160.127	-0.001	0.021	0
Moths	alpha_q1	cacao	0.889	1	0.778	0.889	0.983	0.761	0	0.002	0	83395349552042	3.12774559612423E+016	0	-0.165	0.055	1
Moths	alpha_q1	pasture	1	1	1	0.873	0.889	0.859	0.358	0.408	0.335	1.037	1.434	0.638	0.006	1.418	0
Moths	alpha_q2	cacao	1	1	1	0.787	0.813	0.763	11.659	12.48	4.689	0.085	0.217	0.069	-0.074	236822.5	1
Moths	alpha_q2	pasture	1	1	1	0.76	0.834	0.698	0.252	0.281	0.224	4.569	5.234	3.073	0.193	0.342	0
Moths	alpha_q0_rar	cacao	1	1	1	0.656	0.728	0.597	0.724	0.924	0.611	2.288	2.713	1.9	0.146	2.343	1
Moths	alpha_q0_rar	pasture	0.862	0.89	0.831	0.733	0.754	0.713	0.027	0.036	0.019	47.095	67.161	36.139	0.075	0.03	0
Moths	alpha_q1_rar	cacao	1	1	1	0.658	0.727	0.6	0.707	0.917	0.563	2.334	3.097	1.953	0.135	2.36	1
Moths	alpha_q1_rar	pasture	0.849	0.875	0.817	0.736	0.76	0.715	0.023	0.031	0.016	54.8	82.403	42.206	0.057	0.029	0
Moths	alpha_q2_rar	cacao	1	1	0.997	0.66	0.727	0.604	0.67	0.884	0.174	2.449	9.452	2.095	0.112	2.376	1
Moths	alpha_q2_rar	pasture	0.826	0.849	0.789	0.742	0.77	0.716	0.017	0.025	0.009	74.303	143.766	56.848	0.029	0.028	0
Moths	beta_q0	cacao	0.738	0.774	0.711	0.603	0.688	0.518	0.014	0.022	0.005	99.398	241.621	70.811	0.086	0.013	0
Moths	beta_q0	pasture	0.734	0.762	0.714	0.679	0.758	0.601	0.006	0.015	0	187.846	214983260753.287	90.328	0.017	0.01	0
Moths	beta_q1	cacao	0.793	0.824	0.769	0.53	0.686	0.374	0.027	0.042	0.012	56.51	99.246	44.01	0.211	0.016	0
Moths	beta_q1	pasture	0.74	0.772	0.718	0.62	0.657	0.582	0.013	0.017	0.008	105.184	145.421	78.207	0.032	0.011	0
Moths	beta_q2	cacao	0.835	0.86	0.799	0.315	0.449	0.181	0.047	0.058	0.037	40.549	47.132	35.961	0.382	0.019	0
Moths	beta_q2	pasture	0.695	0.731	0.662	0.436	0.465	0.407	0.021	0.025	0.017	84.21	101.249	70.097	0.024	0.011	0
Moths	beta_q0_rar	cacao	0.832	0.859	0.798	0.37	0.524	0.217	0.044	0.057	0.031	41.793	50.606	36.099	0.342	0.019	0
Moths	beta_q0_rar	pasture	0.705	0.74	0.674	0.495	0.507	0.484	0.018	0.022	0.015	90.531	111.006	73.126	0.038	0.011	0
Moths	beta_q1_rar	cacao	0.834	0.863	0.803	0.415	0.579	0.252	0.042	0.056	0.027	42.046	53.013	35.663	0.317	0.019	0
Moths	beta_q1_rar	pasture	0.727	0.762	0.7	0.547	0.562	0.532	0.017	0.021	0.014	89.647	110.206	70.533	0.037	0.012	0
Moths	beta_q2_rar	cacao	0.83	0.856	0.795	0.369	0.522	0.216	0.044	0.056	0.031	42.219	51.241	36.429	0.342	0.019	0
Moths	beta_q2_rar	pasture	0.702	0.738	0.672	0.494	0.507	0.48	0.018	0.022	0.014	91.579	112.247	74.039	0.037	0.011	0
Bees	Abundance	cacao	0.608	0.655	0.582	0.249	0.27	0.228	0.022	0.025	0.02	92.88	103.416	79.709	0.266	0.008	0
Bees	Abundance	pasture	0.688	0.738	0.657	0.268	0.291	0.255	0.028	0.033	0.025	69.95	78.761	59.04	0.471	0.007	0
Bees	alpha_q0	cacao	0.872	1	0.844	0.788	0.909	0.667	0.017	0.037	0.01	44.841	73.348	0	0.044	0.022	1
Bees	alpha_q0	pasture	0.92	0.939	0.891	0.818	0.879	0.758	0.027	0.04	0.012	22.002	36.639	15.861	0.051	0.038	1
Bees	alpha_q1	cacao	1	1	1	0.966	0.975	0.92	0.411	nan	nan	0	0	0	-0.018	7.643	1
Bees	alpha_q1	pasture	0.988	1	0.954	0.988	0.988	0.857	0	0.942	0.038	0	9.488	0	-0.03	0.437	0
Bees	alpha_q2	cacao	0.987	1	0.963	0.811	0.963	0.666	0.095	0.183	0.059	8.839	14.116	0	0.055	0.17	1
Bees	alpha_q2	pasture	1	1	1	0.863	0.932	0.803	0.733	0.987	0.637	0.634	1.149	0	0.032	4.32	0
Bees	alpha_q0_rar	cacao	0.999	1	0.979	0.702	0.77	0.645	0.212	0.526	0.099	6.836	14.615	2.75	0.109	0.323	1
Bees	alpha_q0_rar	pasture	1	1	1	0.756	0.782	0.731	0.572	0.629	0.507	2.051	2.321	1.691	0.184	1.466	0
Bees	alpha_q1_rar	cacao	1	1	0.999	0.67	0.71	0.634	0.281	0.403	0.218	5.676	7.865	4.016	0.107	0.316	1
Bees	alpha_q1_rar	pasture	1	1	1	0.879	0.944	0.823	0.637	0.794	0.548	0.497	1.147	0	0.072	4.156	0
Bees	alpha_q2_rar	cacao	0.988	0.997	0.941	0.704	0.876	0.589	0.119	0.189	0.028	12.036	18.78	8.121	0.089	0.125	1
Bees	alpha_q2_rar	pasture	1	1	1	0.825	0.867	0.777	0.65	0.731	0.557	1.152	1.768	0.614	0.058	3.105	0
Bees	beta_q0	cacao	0.878	0.889	0.867	0.507	0.509	0.503	0.047	0.05	0.044	34.271	36.625	32.139	0.518	0.009	0
Bees	beta_q0	pasture	0.847	0.856	0.836	0.529	0.531	0.525	0.037	0.04	0.035	41.445	44.017	39.128	0.609	0.008	0
Bees	beta_q1	cacao	0.892	0.906	0.88	0.411	0.442	0.379	0.057	0.061	0.052	31.374	33.405	28.969	0.62	0.01	0
Bees	beta_q1	pasture	0.893	0.908	0.878	0.396	0.419	0.374	0.058	0.063	0.053	31.257	33.688	28.712	0.615	0.012	0
Bees	beta_q2	cacao	0.91	0.932	0.893	0.279	0.308	0.249	0.07	0.079	0.064	28.411	30.984	25.161	0.577	0.015	0
Bees	beta_q2	pasture	0.925	0.949	0.903	0.266	0.32	0.212	0.076	0.089	0.067	26.27	29.588	22.42	0.519	0.022	0
Bees	beta_q0_rar	cacao	0.91	0.922	0.892	0.434	0.458	0.41	0.061	0.066	0.055	28.215	31.328	26.259	0.493	0.014	0
Bees	beta_q0_rar	pasture	0.889	0.901	0.874	0.438	0.45	0.427	0.054	0.058	0.05	31.972	34.635	29.797	0.594	0.012	0
Bees	beta_q1_rar	cacao	0.915	0.93	0.902	0.444	0.477	0.412	0.063	0.069	0.057	27.439	29.568	24.848	0.569	0.013	0
Bees	beta_q1_rar	pasture	0.909	0.924	0.894	0.426	0.442	0.41	0.061	0.068	0.056	28.476	31.021	25.883	0.585	0.014	0
Bees	beta_q2_rar	cacao	0.914	0.932	0.888	0.349	0.388	0.311	0.067	0.075	0.059	27.799	31.899	24.926	0.576	0.015	0
Bees	beta_q2_rar	pasture	0.92	0.941	0.897	0.33	0.367	0.293	0.071	0.081	0.063	26.796	30.516	23.431	0.565	0.019	0
Social bees	Abundance	cacao	0.716	0.779	0.682	0.288	0.319	0.282	0.031	0.038	0.027	64.127	74.299	51.12	0.122	0.02	0
Social bees	Abundance	pasture	0.828	0.89	0.733	0.175	0.215	0.136	0.052	0.066	0.038	40.421	56.071	31.444	0.157	0.025	0
Social bees	alpha_q0	cacao	0.803	0.819	0.784	0.667	0.667	0.667	0.017	0.02	0.015	68.907	83.834	59.112	0.05	0.012	1
Social bees	alpha_q0	pasture	0.868	0.905	0.838	0.6	0.6	0.6	0.037	0.048	0.03	37.427	46.187	28.913	-0.028	0.025	1
Social bees	alpha_q1	cacao	1	1	0.995	0.773	0.864	0.7	0.268	0.437	0.146	4.013	9.24	1.857	0.065	0.498	1
Social bees	alpha_q1	pasture	0.996	1	1	0.996	0.996	0.907	0	nan	nan	0	0	0	-0.022	1.807	1
Social bees	alpha_q2	cacao	0.975	0.99	0.937	0.539	0.597	0.491	0.116	0.155	0.077	18.45	24.887	14.349	0.078	0.073	1
Social bees	alpha_q2	pasture	0.79	0.85	0.758	0.79	0.849	0.738	0	0.004	0	41035435670007.5	3.97810209908166E+017	352.118	-0.001	0.03	0
Social bees	alpha_q0_rar	cacao	0.902	0.997	0.78	0.559	0.713	0.46	0.066	0.204	0.012	31.31	117.178	12.018	0.056	0.086	1
Social bees	alpha_q0_rar	pasture	0.831	1	0.77	0.589	0.629	0.553	0.041	0.507	0.028	47.267	68.71	3.515	-0.033	0.042	0
Social bees	alpha_q1_rar	cacao	0.899	0.994	0.787	0.556	0.689	0.465	0.065	0.174	0.017	31.815	88.087	13.996	0.061	0.083	1
Social bees	alpha_q1_rar	pasture	0.802	0.88	0.743	0.613	0.65	0.577	0.031	0.052	0.02	58.685	91.703	36.048	-0.028	0.036	0
Social bees	alpha_q2_rar	cacao	0.89	0.985	0.794	0.552	0.665	0.472	0.063	0.144	0.022	33.305	73.257	16.811	0.069	0.073	1
Social bees	alpha_q2_rar	pasture	0.781	0.834	0.722	0.639	0.677	0.606	0.023	0.035	0.013	74.527	135.359	50.128	-0.02	0.031	0
Social bees	beta_q0	cacao	0.91	0.936	0.888	0.556	0.578	0.534	0.053	0.065	0.046	27.961	32.456	23.02	0.304	0.016	0
Social bees	beta_q0	pasture	0.829	0.855	0.814	0.53	0.571	0.49	0.034	0.039	0.028	45.842	51.233	39.538	0.351	0.01	0
Social bees	beta_q1	cacao	0.889	0.931	0.859	0.328	0.356	0.301	0.06	0.076	0.052	31.712	36.579	25.103	0.339	0.016	0
Social bees	beta_q1	pasture	0.806	0.847	0.772	0.322	0.324	0.319	0.042	0.05	0.036	45.91	52.679	38.634	0.313	0.013	0
Social bees	beta_q2	cacao	0.93	0.961	0.882	0.211	0.229	0.194	0.081	0.1	0.063	25.636	32.617	20.632	0.306	0.029	0
Social bees	beta_q2	pasture	0.839	0.883	0.784	0.217	0.243	0.192	0.053	0.063	0.043	39.023	47.938	32.449	0.241	0.021	0
Social bees	beta_q0_rar	cacao	0.92	0.958	0.876	0.273	0.325	0.221	0.074	0.095	0.059	26.955	33.697	20.935	0.286	0.023	0
Social bees	beta_q0_rar	pasture	0.825	0.868	0.788	0.264	0.265	0.254	0.048	0.057	0.041	41.732	48.138	34.847	0.28	0.016	0
Social bees	beta_q1_rar	cacao	0.919	0.956	0.877	0.295	0.341	0.248	0.072	0.093	0.058	27.074	33.526	21.053	0.291	0.022	0
Social bees	beta_q1_rar	pasture	0.828	0.869	0.793	0.286	0.294	0.277	0.047	0.057	0.041	41.477	47.583	34.704	0.276	0.016	0
Social bees	beta_q2_rar	cacao	0.882	0.929	0.838	0.239	0.27	0.207	0.062	0.079	0.052	32.676	39.386	25.597	0.277	0.019	0
Social bees	beta_q2_rar	pasture	0.789	0.841	0.75	0.243	0.253	0.234	0.043	0.052	0.037	47.525	54.886	38.875	0.262	0.014	0
Nonsocial bees	Abundance	cacao	0.699	0.72	0.674	0.293	0.346	0.241	0.028	0.032	0.025	68.747	75.986	63.137	0.364	0.008	0
Nonsocial bees	Abundance	pasture	0.774	0.802	0.746	0.44	0.541	0.338	0.03	0.039	0.022	57.038	70.769	48.997	0.375	0.013	0
Nonsocial bees	alpha_q0	cacao	0.927	0.949	0.909	0.75	0.833	0.667	0.041	0.054	0.027	22.255	27.135	17.333	0.008	0.048	1
Nonsocial bees	alpha_q0	pasture	0.985	1	1	0.972	1	0.944	0.022	nan	nan	0	0	0	-0.031	0.281	1
Nonsocial bees	alpha_q1	cacao	1	1	1	0.984	0.999	0.965	0.387	nan	nan	0	0	0	0.003	15.311	1
Nonsocial bees	alpha_q1	pasture	1	1	1	0.818	0.992	0.696	2.53	5.527	1.853	0.317	0.474	0	0.106	12.813	0
Nonsocial bees	alpha_q2	cacao	0.892	1	0.874	0.874	0.894	0.856	0.006	0.225	0	61.123	32536476988988.6	1.648	0.001	0.04	1
Nonsocial bees	alpha_q2	pasture	1	1	1	0.74	0.883	0.638	15.2	16	14.6	0.083	0.109	0.02	0.214	2544825.213	0
Nonsocial bees	alpha_q0_rar	cacao	0.998	1	0.95	0.823	0.865	0.785	0.153	0.257	0.047	5.011	16.243	3.059	0.036	0.427	1
Nonsocial bees	alpha_q0_rar	pasture	0.974	1	0.924	0.71	0.791	0.644	0.091	0.3	0.039	15.424	26.053	4.974	0.073	0.152	0
Nonsocial bees	alpha_q1_rar	cacao	0.967	0.999	0.897	0.831	0.866	0.799	0.059	0.197	0.019	12.002	37.221	3.64	0.025	0.12	1
Nonsocial bees	alpha_q1_rar	pasture	1	1	0.999	0.71	0.81	0.632	0.431	0.55	0.257	3.263	5.77	2.542	0.145	0.937	0
Nonsocial bees	alpha_q2_rar	cacao	0.945	0.991	0.884	0.82	0.831	0.809	0.044	0.107	0.017	17.869	45.951	7.367	0.031	0.071	1
Nonsocial bees	alpha_q2_rar	pasture	1	1	1	0.709	0.809	0.63	1.192	1.489	0.919	1.186	1.319	0.923	0.233	2.312	0
Nonsocial bees	beta_q0	cacao	0.87	0.893	0.855	0.482	0.503	0.46	0.046	0.053	0.042	35.598	38.716	31.287	0.331	0.014	0
Nonsocial bees	beta_q0	pasture	0.879	0.892	0.867	0.508	0.522	0.494	0.047	0.05	0.044	34.003	36.63	31.611	0.629	0.01	0
Nonsocial bees	beta_q1	cacao	0.865	0.886	0.849	0.469	0.539	0.4	0.046	0.054	0.038	36.549	40.666	32.602	0.349	0.014	0
Nonsocial bees	beta_q1	pasture	0.921	0.936	0.909	0.492	0.511	0.472	0.062	0.069	0.057	26.187	28.341	23.478	0.614	0.016	0
Nonsocial bees	beta_q2	cacao	0.872	0.893	0.853	0.423	0.491	0.355	0.05	0.057	0.043	34.877	38.409	31.176	0.349	0.018	0
Nonsocial bees	beta_q2	pasture	0.955	0.969	0.944	0.381	0.425	0.337	0.087	0.099	0.08	20.945	22.805	18.359	0.542	0.028	0
Nonsocial bees	beta_q0_rar	cacao	0.873	0.897	0.857	0.514	0.526	0.502	0.045	0.052	0.041	35.284	38.677	30.576	0.299	0.016	0
Nonsocial bees	beta_q0_rar	pasture	0.926	0.94	0.914	0.508	0.515	0.501	0.063	0.07	0.058	25.207	27.491	22.782	0.576	0.017	0
Nonsocial bees	beta_q1_rar	cacao	0.888	0.908	0.873	0.546	0.594	0.498	0.047	0.053	0.04	32.505	35.665	28.357	0.313	0.017	0
Nonsocial bees	beta_q1_rar	pasture	0.944	0.955	0.933	0.537	0.548	0.526	0.07	0.078	0.064	21.819	23.802	19.755	0.581	0.02	0
Nonsocial bees	beta_q2_rar	cacao	0.894	0.916	0.877	0.457	0.532	0.381	0.055	0.063	0.046	31.009	34.251	27.229	0.334	0.02	0
Nonsocial bees	beta_q2_rar	pasture	0.954	0.966	0.943	0.454	0.484	0.425	0.083	0.093	0.076	20.522	22.661	18.294	0.571	0.026	0
Ants	Abundance	cacao	0.997	1	0.985	0.635	0.654	0.615	0.161	0.22	0.107	8.07	12.143	5.877	-0.014	0.093	1
Ants	Abundance	pasture	0.961	0.968	0.951	0.731	0.769	0.692	0.065	0.071	0.057	15.288	17.482	13.933	0.259	0.054	1
Ants	alpha_q0	cacao	0.997	1	0.985	0.635	0.654	0.615	0.161	0.22	0.107	8.07	12.143	5.877	-0.014	0.093	1
Ants	alpha_q0	pasture	0.961	0.968	0.951	0.731	0.769	0.692	0.065	0.071	0.057	15.288	17.482	13.933	0.259	0.054	1
Ants	alpha_q1	cacao	0.997	1	0.985	0.635	0.654	0.615	0.161	0.22	0.107	8.07	12.143	5.877	-0.014	0.093	1
Ants	alpha_q1	pasture	0.961	0.968	0.951	0.731	0.769	0.692	0.065	0.071	0.057	15.288	17.482	13.933	0.259	0.054	1
Ants	alpha_q2	cacao	0.997	1	0.985	0.635	0.654	0.615	0.161	0.22	0.107	8.07	12.143	5.877	-0.014	0.093	1
Ants	alpha_q2	pasture	0.961	0.968	0.951	0.731	0.769	0.692	0.065	0.071	0.057	15.288	17.482	13.933	0.259	0.054	1
Ants	alpha_q0_rar	cacao	0.998	1	0.986	0.53	0.552	0.508	0.176	0.24	0.118	8.785	13.125	6.445	-0.021	0.11	1
Ants	alpha_q0_rar	pasture	0.96	0.968	0.948	0.644	0.69	0.597	0.073	0.08	0.064	17.343	19.758	15.808	0.261	0.063	1
Ants	alpha_q1_rar	cacao	0.998	1	0.986	0.53	0.552	0.508	0.176	0.24	0.118	8.787	13.129	6.447	-0.021	0.11	1
Ants	alpha_q1_rar	pasture	0.96	0.968	0.948	0.644	0.69	0.597	0.073	0.08	0.064	17.348	19.763	15.812	0.261	0.063	1
Ants	alpha_q2_rar	cacao	0.998	1	0.986	0.529	0.55	0.507	0.176	0.24	0.118	8.796	13.139	6.454	-0.021	0.11	1
Ants	alpha_q2_rar	pasture	0.96	0.968	0.948	0.642	0.689	0.595	0.073	0.081	0.064	17.372	19.79	15.834	0.261	0.063	1
Ants	beta_q0	cacao	0.767	0.787	0.748	0.316	0.365	0.267	0.036	0.041	0.031	53.46	59.971	48.347	0.613	0.005	0
Ants	beta_q0	pasture	0.671	0.685	0.656	0.392	0.411	0.373	0.02	0.022	0.019	88.23	94.857	82.279	0.449	0.006	0
Ants	beta_q1	cacao	0.868	0.887	0.849	0.386	0.441	0.331	0.051	0.059	0.044	35.386	39.42	32.124	0.65	0.007	0
Ants	beta_q1	pasture	0.758	0.775	0.744	0.473	0.494	0.452	0.026	0.028	0.024	64.063	69.247	58.713	0.421	0.008	0
Ants	beta_q2	cacao	0.868	0.887	0.849	0.386	0.441	0.331	0.051	0.059	0.044	35.386	39.42	32.124	0.65	0.007	0
Ants	beta_q2	pasture	0.758	0.775	0.744	0.473	0.494	0.452	0.026	0.028	0.024	64.063	69.247	58.713	0.421	0.008	0
Ants	beta_q0_rar	cacao	1	1	1	1	1	1	0.1	nan	nan	0	0	0	-0.091	0	1
Ants	beta_q0_rar	pasture	1	1	1	1	1	1	0.1	nan	nan	0	0	0	-0.278	0	0
Ants	beta_q1_rar	cacao	1	1	1	1	1	1	0.1	nan	nan	0	0	0	-0.091	0	1
Ants	beta_q1_rar	pasture	1	1	1	1	1	1	0.1	nan	nan	0	0	0	-0.278	0	0
Ants	beta_q2_rar	cacao	1	1	1	1	1	1	0.1	nan	nan	0	0	0	-0.091	0	1
Ants	beta_q2_rar	pasture	1	1	1	1	1	1	0.1	nan	nan	0	0	0	-0.278	0	0
Frogs	Abundance	cacao	0.785	0.82	0.754	0.289	0.316	0.263	0.04	0.046	0.035	49.176	55.534	42.942	-0.135	0.02	0
Frogs	Abundance	pasture	0.808	0.881	0.711	0.474	0.526	0.421	0.034	0.05	0.02	49.315	99.533	33.485	0.167	0.031	0
Frogs	alpha_q0	cacao	0.988	1	0.933	0.333	0.375	0.3	0.134	0.246	0.078	14.122	24.913	7.582	0.386	0.073	0
Frogs	alpha_q0	pasture	0.824	0.906	0.741	0.389	0.444	0.333	0.041	0.06	0.029	43.718	62.172	28.996	0.436	0.018	0
Frogs	alpha_q1	cacao	0.955	0.975	0.928	0.392	0.414	0.369	0.086	0.106	0.072	20.881	25.368	16.968	0.545	0.035	0
Frogs	alpha_q1	pasture	0.822	0.864	0.764	0.331	0.345	0.318	0.044	0.053	0.035	42.989	55.163	35.858	0.407	0.018	0
Frogs	alpha_q2	cacao	0.92	0.943	0.884	0.44	0.47	0.411	0.065	0.077	0.053	26.562	32.883	22.505	0.542	0.026	0
Frogs	alpha_q2	pasture	0.824	0.864	0.765	0.324	0.339	0.309	0.045	0.054	0.036	42.614	55.254	35.701	0.318	0.02	0
Frogs	alpha_q0_rar	cacao	0.982	0.997	0.935	0.357	0.41	0.308	0.119	0.173	0.078	15.597	24.47	10.258	0.123	0.112	1
Frogs	alpha_q0_rar	pasture	0.86	0.942	0.77	0.247	0.283	0.218	0.056	0.084	0.041	36.009	50.386	23.475	0.318	0.025	0
Frogs	alpha_q1_rar	cacao	0.981	0.991	0.959	0.413	0.47	0.357	0.114	0.139	0.09	15.508	20.011	12.511	0.263	0.09	1
Frogs	alpha_q1_rar	pasture	0.892	0.938	0.837	0.289	0.308	0.273	0.063	0.081	0.049	31.277	39.996	24.077	0.314	0.031	0
Frogs	alpha_q2_rar	cacao	0.983	0.991	0.968	0.472	0.535	0.408	0.114	0.135	0.094	14.614	17.709	12.325	0.441	0.076	0
Frogs	alpha_q2_rar	pasture	0.92	0.96	0.869	0.336	0.349	0.323	0.071	0.095	0.054	26.826	34.972	20.088	0.296	0.039	0
Frogs	beta_q0	cacao	0.795	0.827	0.751	0.402	0.416	0.389	0.036	0.041	0.029	50.01	61.46	43.446	0.251	0.016	0
Frogs	beta_q0	pasture	0.783	0.82	0.751	0.188	0.195	0.182	0.044	0.05	0.04	47.556	53.032	41.786	0.667	0.009	0
Frogs	beta_q1	cacao	0.883	0.911	0.852	0.412	0.425	0.399	0.054	0.063	0.046	32.995	38.614	28.101	0.332	0.022	0
Frogs	beta_q1	pasture	0.81	0.84	0.789	0.339	0.356	0.321	0.042	0.048	0.038	45.393	49.712	40.102	0.686	0.01	0
Frogs	beta_q2	cacao	0.819	0.863	0.785	0.358	0.374	0.343	0.042	0.051	0.036	44.025	50.99	36.16	0.334	0.017	0
Frogs	beta_q2	pasture	0.71	0.758	0.671	0.311	0.344	0.279	0.029	0.035	0.025	67.016	78.305	55.904	0.583	0.008	0
Frogs	beta_q0_rar	cacao	0.898	0.923	0.867	0.374	0.389	0.359	0.061	0.07	0.052	30.32	35.532	26.216	0.394	0.023	0
Frogs	beta_q0_rar	pasture	0.783	0.818	0.759	0.318	0.324	0.312	0.038	0.044	0.035	50.215	55.369	43.815	0.717	0.009	0
Frogs	beta_q1_rar	cacao	0.912	0.937	0.884	0.425	0.429	0.421	0.063	0.074	0.053	27.889	32.746	23.787	0.399	0.025	0
Frogs	beta_q1_rar	pasture	0.809	0.837	0.784	0.378	0.391	0.365	0.039	0.045	0.035	46.523	51.976	41.198	0.66	0.011	0
Frogs	beta_q2_rar	cacao	0.865	0.898	0.832	0.347	0.361	0.333	0.053	0.062	0.045	35.679	41.452	30.341	0.377	0.02	0
Frogs	beta_q2_rar	pasture	0.743	0.775	0.712	0.315	0.338	0.293	0.033	0.038	0.029	58.97	66.896	51.776	0.68	0.008	0
Frogs k strategy	Abundance	cacao	0.793	0.838	0.762	0.203	0.232	0.174	0.045	0.053	0.04	46.189	51.435	39.068	-0.08	0.024	0
Frogs k strategy	Abundance	pasture	0.765	0.815	0.698	0.232	0.29	0.174	0.039	0.048	0.031	51.689	66.291	43.15	0.515	0.014	0
Frogs k strategy	alpha_q0	cacao	0.845	0.892	0.789	0.235	0.25	0.222	0.053	0.064	0.043	38.312	47.386	31.24	0.501	0.015	0
Frogs k strategy	alpha_q0	pasture	0.751	0.794	0.71	0.118	0.125	0.111	0.042	0.048	0.037	51.695	58.444	44.938	0.808	0.007	0
Frogs k strategy	alpha_q1	cacao	0.895	0.93	0.86	0.265	0.278	0.254	0.065	0.078	0.056	30.693	36.07	25.446	0.655	0.017	0
Frogs k strategy	alpha_q1	pasture	0.783	0.815	0.733	0.169	0.177	0.162	0.045	0.05	0.038	47.35	55.994	42.341	0.788	0.009	0
Frogs k strategy	alpha_q2	cacao	0.875	0.903	0.839	0.273	0.275	0.271	0.059	0.068	0.051	33.788	39.652	29.485	0.629	0.016	0
Frogs k strategy	alpha_q2	pasture	0.762	0.787	0.714	0.197	0.199	0.196	0.04	0.044	0.035	51.455	61.268	47.131	0.727	0.009	0
Frogs k strategy	alpha_q0_rar	cacao	0.95	0.974	0.883	0.233	0.27	0.196	0.091	0.114	0.066	22.306	32.692	17.885	0.409	0.048	0
Frogs k strategy	alpha_q0_rar	pasture	0.829	0.865	0.762	0.15	0.158	0.143	0.053	0.061	0.043	40.021	50.811	34.898	0.676	0.015	0
Frogs k strategy	alpha_q1_rar	cacao	0.947	0.974	0.91	0.275	0.302	0.248	0.087	0.111	0.07	22.693	28.458	17.845	0.537	0.035	0
Frogs k strategy	alpha_q1_rar	pasture	0.843	0.877	0.791	0.201	0.214	0.19	0.054	0.062	0.045	38.261	46.427	33.403	0.743	0.014	0
Frogs k strategy	alpha_q2_rar	cacao	0.919	0.952	0.879	0.294	0.315	0.273	0.072	0.089	0.059	27.063	33.189	21.772	0.499	0.026	0
Frogs k strategy	alpha_q2_rar	pasture	0.804	0.838	0.753	0.232	0.244	0.221	0.046	0.052	0.038	44.735	54.007	39.303	0.745	0.011	0
Frogs k strategy	beta_q0	cacao	0.849	0.882	0.797	0.461	0.461	0.461	0.042	0.051	0.033	39.683	51.709	33.355	0.278	0.02	0
Frogs k strategy	beta_q0	pasture	0.791	0.834	0.764	0.231	0.231	0.23	0.043	0.051	0.04	46.935	51.803	40.01	0.609	0.01	0
Frogs k strategy	beta_q1	cacao	0.895	0.923	0.868	0.446	0.513	0.38	0.055	0.066	0.046	30.842	35.868	25.956	0.371	0.024	0
Frogs k strategy	beta_q1	pasture	0.794	0.837	0.772	0.402	0.411	0.393	0.036	0.044	0.032	50.296	55.581	41.623	0.57	0.011	0
Frogs k strategy	beta_q2	cacao	0.83	0.873	0.793	0.408	0.454	0.361	0.042	0.051	0.036	42.829	50.293	34.643	0.355	0.019	0
Frogs k strategy	beta_q2	pasture	0.703	0.76	0.657	0.406	0.427	0.387	0.023	0.03	0.018	77.041	97.159	60.341	0.455	0.009	0
Frogs k strategy	beta_q0_rar	cacao	0.902	0.928	0.871	0.416	0.481	0.351	0.06	0.07	0.05	29.626	35.055	25.3	0.403	0.026	0
Frogs k strategy	beta_q0_rar	pasture	0.775	0.811	0.753	0.364	0.366	0.362	0.035	0.041	0.032	53.309	58.718	46.133	0.588	0.01	0
Frogs k strategy	beta_q1_rar	cacao	0.91	0.935	0.884	0.474	0.536	0.413	0.059	0.07	0.05	28.141	33.016	23.875	0.411	0.027	0
Frogs k strategy	beta_q1_rar	pasture	0.798	0.831	0.774	0.431	0.433	0.428	0.035	0.041	0.031	50.276	56.534	43.381	0.533	0.012	0
Frogs k strategy	beta_q2_rar	cacao	0.868	0.901	0.838	0.401	0.456	0.346	0.05	0.06	0.043	35.51	41.071	29.844	0.409	0.021	0
Frogs k strategy	beta_q2_rar	pasture	0.735	0.779	0.704	0.369	0.376	0.362	0.029	0.035	0.025	63.596	73.099	53.438	0.574	0.009	0
Frogs r strategy	Abundance	cacao	1	1	1	0.6	1	0.429	16.8	17.6	8.262	0.113	1.668	0	0.118	26694413.641	1
Frogs r strategy	Abundance	pasture	0.672	0.863	0.648	0.667	0.75	0.6	0.001	0.5	0	2133.378	1557895615084810	152.575	-0.026	0.087	0
Frogs r strategy	alpha_q0	cacao	0.667	1	0.622	0.667	1	0.5	0	0.017	0	2823356086.099	247045963158139	0	-0.02	0.038	1
Frogs r strategy	alpha_q0	pasture	0.831	1	0.675	0.5	0.5	0.5	0.053	9.466	0.024	43.334	96.506	0.244	0.047	0.089	0
Frogs r strategy	alpha_q1	cacao	0.827	1	0.706	0.827	1	0.706	0	0	0	4041220275.981	5441558172799124	0	-0.086	0.081	1
Frogs r strategy	alpha_q1	pasture	0.997	1	0.881	0.588	0.606	0.57	0.182	16.126	0.055	10.731	35.456	0.121	0.082	0.443	0
Frogs r strategy	alpha_q2	cacao	0.89	1	0.802	0.89	1	0.802	0	0	0	1392643333793.71	655935746995300	0	-0.096	0.127	1
Frogs r strategy	alpha_q2	pasture	0.997	1	0.929	0.671	0.68	0.662	0.174	6.662	0.062	9.132	25.738	3.584	0.078	0.557	0
Frogs r strategy	alpha_q0_rar	cacao	0.954	1	1	0.954	1	0.911	0	nan	nan	0	0	0	-0.162	0.559	1
Frogs r strategy	alpha_q0_rar	pasture	0.966	0.988	0.92	0.751	0.791	0.716	0.075	7.069	0.044	16.017	27.002	7.424	0.044	0.341	1
Frogs r strategy	alpha_q1_rar	cacao	0.959	1	1	0.959	1	0.921	0	nan	nan	0	0	0	-0.141	0.577	1
Frogs r strategy	alpha_q1_rar	pasture	0.959	0.982	0.909	0.791	0.821	0.764	0.06	7.058	0.032	16.095	30.169	7.567	0.026	0.36	0
Frogs r strategy	alpha_q2_rar	cacao	0.965	1	1	0.965	1	0.932	0	nan	nan	0	0	0	-0.115	0.707	1
Frogs r strategy	alpha_q2_rar	pasture	0.947	0.974	0.892	0.829	0.85	0.808	0.043	7.046	0.019	16.756	48.356	7.526	0.009	0.378	0
Frogs r strategy	beta_q0	cacao	0.411	0.519	0.314	0.045	0.09	0	0.016	0.023	0.011	140.077	204.653	99.07	-0.144	0.009	1
Frogs r strategy	beta_q0	pasture	0.629	0.725	0.493	0.036	0.072	0	0.032	0.042	0.022	71.166	110.211	54.447	0.194	0.017	1
Frogs r strategy	beta_q1	cacao	0.434	0.55	0.341	0.038	0.077	0	0.018	0.025	0.013	128.258	182.27	89.657	-0.28	0.012	1
Frogs r strategy	beta_q1	pasture	0.647	0.74	0.523	0.021	0.042	0	0.034	0.044	0.024	67.012	95.585	51.735	0.293	0.016	1
Frogs r strategy	beta_q2	cacao	0.445	0.566	0.353	0.024	0.049	0	0.019	0.027	0.014	121.083	171.928	84.6	-0.326	0.015	1
Frogs r strategy	beta_q2	pasture	0.698	0.781	0.553	0.005	0.01	0	0.04	0.051	0.027	57.756	86.217	45.554	0.374	0.018	0
Frogs r strategy	beta_q0_rar	cacao	1	1	0.993	0.056	0.111	0	0.543	1.723	0.341	4.134	9.767	2.398	0.199	1.537	1
Frogs r strategy	beta_q0_rar	pasture	0.863	0.923	0.718	0.014	0.027	0	0.066	0.085	0.043	34.765	55.704	26.931	0.172	0.053	1
Frogs r strategy	beta_q1_rar	cacao	1	1	0.998	0	0	0	0.624	1.743	0.372	3.693	8.343	2.119	0.171	2.047	1
Frogs r strategy	beta_q1_rar	pasture	0.906	0.974	0.76	0.02	0.039	0	0.078	0.121	0.047	29.147	48.803	18.853	0.084	0.079	1
Frogs r strategy	beta_q2_rar	cacao	1	1	0.994	0.101	0.202	0	0.54	1.721	0.329	4.068	9.654	2.349	0.161	1.673	1
Frogs r strategy	beta_q2_rar	pasture	0.877	0.931	0.725	0.011	0.022	0	0.069	0.089	0.044	33.017	54.92	25.854	0.195	0.059	1
Ground birds	Abundance	cacao	1	1	0.457	1	1	0.308	0.1	0.369	0	0	82023962403916.6	0	-0.208	0	1
Ground birds	Abundance	pasture	1	1	1	0	0	0	3	3	1.637	0.768	4.583	0.768	-0.092	17281047.935	0
Ground birds	alpha_q0	cacao	1	1	1	1	1	0.5	0.1	1.8	1.8	0	0.894	0	-0.056	0	1
Ground birds	alpha_q0	pasture	1	1	1	0	0	0	3.1	3.2	2.344	0.743	1.097	0.72	0.074	13420775.297	0
Ground birds	alpha_q1	cacao	1	1	1	1	1	0.5	0.1	1.895	1.8	0	0.894	0	-0.017	0	1
Ground birds	alpha_q1	pasture	1	1	1	0	0	0	2.9	3.1	2.244	0.794	1.122	0.744	0.132	3539345.42	0
Ground birds	alpha_q2	cacao	1	1	1	1	1	0.5	0.1	1.895	1.8	0	0.894	0	-0.005	0	1
Ground birds	alpha_q2	pasture	1	1	1	0	0	0	2.9	2.95	2.18	0.794	1.143	0.781	0.148	3408491.429	0
Ground birds	alpha_q0_rar	cacao	1	1	1	1	1	0.5	0.1	0.316	0.316	0	5.092	0	-0.022	0	1
Ground birds	alpha_q0_rar	pasture	1	1	1	0	0	0	3.2	3.2	2.385	0.72	1.061	0.72	0.125	20502830.763	0
Ground birds	alpha_q1_rar	cacao	1	1	1	1	1	0.5	0.1	0.319	0.319	0	5.042	0	-0.006	0	1
Ground birds	alpha_q1_rar	pasture	1	1	1	0	0	0	3	3.1	2.288	0.768	1.084	0.744	0.167	5785135.113	0
Ground birds	alpha_q2_rar	cacao	1	1	1	1	1	0.5	0.1	0.355	0.355	0	4.534	0	-0.003	0	1
Ground birds	alpha_q2_rar	pasture	1	1	1	0	0	0	2.9	2.985	2.199	0.794	1.131	0.771	0.168	3207107.888	1
Ground birds	beta_q0	cacao	0.521	0.599	0.455	0	0	0	0.025	0.03	0.02	93.978	113.881	75.527	0.378	0.008	0
Ground birds	beta_q0	pasture	0.367	0.419	0.244	0	0	0	0.015	0.018	0.01	151.077	341.185	127.077	0.283	0.008	0
Ground birds	beta_q1	cacao	0.578	0.641	0.496	0	0	0	0.029	0.034	0.023	80.065	101.415	67.457	0.397	0.011	0
Ground birds	beta_q1	pasture	0.421	0.47	0.295	0	0	0	0.018	0.021	0.012	126.48	235.719	108.815	0.331	0.009	0
Ground birds	beta_q2	cacao	0.603	0.666	0.516	0	0	0	0.031	0.037	0.024	74.851	95.516	63.027	0.376	0.012	0
Ground birds	beta_q2	pasture	0.483	0.533	0.347	0	0	0	0.022	0.025	0.015	104.629	189.025	90.722	0.337	0.012	0
Ground birds	beta_q0_rar	cacao	0.882	0.945	0.796	0	0	0	0.071	0.097	0.053	32.353	43.422	23.841	0.378	0.045	0
Ground birds	beta_q0_rar	pasture	0.552	0.617	0.413	0	0	0	0.027	0.032	0.018	85.909	142.096	71.954	0.364	0.014	0
Ground birds	beta_q1_rar	cacao	0.875	0.938	0.789	0	0	0	0.069	0.093	0.052	33.265	44.374	24.857	0.383	0.042	0
Ground birds	beta_q1_rar	pasture	0.548	0.611	0.411	0	0	0	0.026	0.031	0.018	87.06	143.014	73.121	0.366	0.014	0
Ground birds	beta_q2_rar	cacao	0.913	0.985	0.84	0	0	0	0.082	0.141	0.061	28.23	37.676	16.374	0.37	0.056	0
Ground birds	beta_q2_rar	pasture	0.576	0.635	0.424	0	0	0	0.029	0.034	0.019	80.536	138.036	68.598	0.347	0.016	0
Birds	Abundance	cacao	1	1	1	0.497	0.502	0.48	19.438	19.463	16.817	0.119	0.544	0.118	0.395	130053441.422	0
Birds	Abundance	pasture	0.935	0.987	0.87	0.559	0.637	0.498	0.081	0.144	0.045	25.47	39.054	16.025	0.008	0.035	0
Birds	alpha_q0	cacao	1	1	1	0.73	0.739	0.708	19.2	19.365	16.927	0.068	0.266	0.066	0.259	206765635.778	1
Birds	alpha_q0	pasture	0.992	0.997	0.975	0.778	0.802	0.754	0.118	0.16	0.085	8.882	13.92	7.173	0.092	0.083	0
Birds	alpha_q1	cacao	1	1	1	0.776	0.785	0.764	19.2	19.303	16.14	0.055	0.234	0.052	0.225	170620990.743	1
Birds	alpha_q1	pasture	1	1	0.997	0.778	0.788	0.766	5.434	15.914	0.149	0.193	7.034	0.063	0.105	122.55	0
Birds	alpha_q2	cacao	1	1	1	0.751	0.79	0.715	17.058	19.38	16.19	0.07	0.355	0.05	0.246	20401284.314	1
Birds	alpha_q2	pasture	1	1	0.998	0.751	0.777	0.727	17.873	17.908	0.172	0.067	6.954	0.059	0.155	27975447.222	0
Birds	alpha_q0_rar	cacao	1	1	0.997	0.919	0.935	0.886	16.311	0.121	0.121	0	2.075	0	0.075	33495737.668	1
Birds	alpha_q0_rar	pasture	0.993	1	0.96	0.861	0.896	0.829	0.103	1.528	0.05	4.639	13.461	0.632	-0.007	0.161	1
Birds	alpha_q1_rar	cacao	1	1	1	0.904	0.907	0.879	17.7	16.333	16.326	0	0.02	0	0.093	85748761.832	1
Birds	alpha_q1_rar	pasture	1	1	0.997	0.869	0.88	0.845	1.379	2.223	0.137	0.299	4.267	0.224	0.035	4.611	0
Birds	alpha_q2_rar	cacao	1	1	0.999	0.859	0.89	0.831	17.045	17.783	0.176	0.029	2.799	0.013	0.141	35218565.549	1
Birds	alpha_q2_rar	pasture	1	1	0.999	0.836	0.842	0.823	15.278	16.165	0.187	0.044	3.597	0.041	0.093	3718047.526	0
Birds	beta_q0	cacao	0.887	0.903	0.875	0.65	0.673	0.628	0.038	0.043	0.033	33.161	36.385	29.334	0.256	0.01	0
Birds	beta_q0	pasture	0.901	0.911	0.889	0.639	0.664	0.614	0.043	0.048	0.038	29.8	32.603	27.441	0.489	0.013	0
Birds	beta_q1	cacao	0.968	0.976	0.959	0.574	0.614	0.534	0.087	0.099	0.075	16.746	18.231	15.456	0.489	0.02	0
Birds	beta_q1	pasture	0.91	0.922	0.899	0.572	0.58	0.564	0.052	0.057	0.048	27.97	30.238	25.533	0.468	0.015	0
Birds	beta_q2	cacao	0.981	0.987	0.972	0.394	0.449	0.34	0.115	0.13	0.1	15.725	17.391	14.511	0.419	0.03	0
Birds	beta_q2	pasture	0.861	0.876	0.847	0.444	0.462	0.426	0.046	0.05	0.043	37.056	39.91	34.258	0.388	0.013	0
Birds	beta_q0_rar	cacao	0.949	0.961	0.936	0.593	0.632	0.554	0.069	0.081	0.059	20.189	22.267	18.288	0.375	0.017	0
Birds	beta_q0_rar	pasture	0.94	0.952	0.928	0.6	0.632	0.568	0.063	0.071	0.057	21.914	24.207	19.613	0.491	0.022	0
Birds	beta_q1_rar	cacao	0.983	0.989	0.973	0.598	0.65	0.546	0.105	0.124	0.085	13.3	14.714	12.158	0.505	0.026	0
Birds	beta_q1_rar	pasture	0.939	0.952	0.928	0.604	0.633	0.575	0.062	0.07	0.056	22.047	24.222	19.624	0.458	0.021	0
Birds	beta_q2_rar	cacao	0.979	0.986	0.97	0.454	0.507	0.4	0.109	0.126	0.093	15.545	17.173	14.188	0.409	0.028	0
Birds	beta_q2_rar	pasture	0.886	0.902	0.875	0.5	0.528	0.473	0.049	0.054	0.045	32.61	34.852	29.625	0.421	0.015	0
Birds long life	Abundance	cacao	1	1	1	0.53	0.538	0.517	19.382	19.394	16.737	0.113	0.441	0.111	0.341	148360994.129	1
Birds long life	Abundance	pasture	0.913	0.952	0.884	0.76	0.816	0.712	0.04	0.061	0.022	28.821	39.521	18.725	0.04	0.044	0
Birds long life	alpha_q0	cacao	1	1	0.994	0.763	0.868	0.69	17.852	19.359	0.128	0.063	8.651	0.026	0.206	63793550.097	1
Birds long life	alpha_q0	pasture	0.932	1	0.916	0.784	0.892	0.763	0.045	16.249	0.034	22.78	27.872	0.012	0.05	0.028	0
Birds long life	alpha_q1	cacao	0.986	1	1	0.986	0.999	0.951	0	nan	nan	0	0	0	-0.005	0.255	1
Birds long life	alpha_q1	pasture	1	1	1	0.898	0.923	0.842	17.3	17.3	14.874	0.007	0.045	0	0.117	29403370.158	1
Birds long life	alpha_q2	cacao	0.983	1	1	0.983	0.994	0.94	0	nan	nan	0	0	0	-0.058	0.205	1
Birds long life	alpha_q2	pasture	1	1	1	0.818	0.84	0.79	16.796	17.866	16.01	0.048	0.09	0.039	0.239	10925070.21	1
Birds long life	alpha_q0_rar	cacao	0.963	1	1	0.947	0.996	0.913	0.012	nan	nan	0	0	0	0.002	0.078	1
Birds long life	alpha_q0_rar	pasture	1	1	1	0.902	0.956	0.87	12.799	13.6	2.401	0	0.168	0	-0.03	956520.447	1
Birds long life	alpha_q1_rar	cacao	0.96	1	1	0.96	0.998	0.937	0	nan	nan	0	0	0	-0.013	0.071	1
Birds long life	alpha_q1_rar	pasture	1	1	1	0.889	0.928	0.868	15.2	16.14	9.634	0.015	0.045	0	0.021	5782179.255	1
Birds long life	alpha_q2_rar	cacao	0.964	1	1	0.964	0.987	0.941	0	nan	nan	0	0	0	-0.08	0.079	1
Birds long life	alpha_q2_rar	pasture	1	1	1	0.867	0.875	0.859	16	16.844	15.244	0.027	0.054	0.022	0.122	7921081.88	1
Birds long life	beta_q0	cacao	0.84	0.868	0.812	0.794	0.805	0.768	0.008	0.015	0.004	85.456	194.757	49.141	0.01	0.01	1
Birds long life	beta_q0	pasture	0.915	0.926	0.887	0.78	0.803	0.755	0.032	0.038	0.025	24.943	34.92	21.26	0.289	0.014	1
Birds long life	beta_q1	cacao	0.913	0.932	0.893	0.703	0.756	0.65	0.041	0.054	0.028	26.484	32.236	22.645	0.143	0.016	1
Birds long life	beta_q1	pasture	0.901	0.923	0.886	0.713	0.716	0.703	0.036	0.044	0.031	29.627	34.284	24.138	0.146	0.012	1
Birds long life	beta_q2	cacao	0.945	0.959	0.927	0.525	0.551	0.499	0.072	0.081	0.062	21.634	25.009	19.135	0.285	0.025	0
Birds long life	beta_q2	pasture	0.835	0.868	0.809	0.555	0.585	0.526	0.033	0.041	0.028	45.143	52.992	36.747	-0.156	0.012	1
Birds long life	beta_q0_rar	cacao	0.93	0.951	0.907	0.654	0.724	0.585	0.053	0.071	0.036	23.292	28.021	20.07	0.145	0.017	1
Birds long life	beta_q0_rar	pasture	0.914	0.935	0.896	0.751	0.83	0.672	0.035	0.054	0.017	25.87	32.242	21.92	0.374	0.014	1
Birds long life	beta_q1_rar	cacao	0.962	0.974	0.946	0.664	0.725	0.602	0.073	0.092	0.054	16.709	19.124	15.083	0.237	0.023	1
Birds long life	beta_q1_rar	pasture	0.923	0.945	0.902	0.738	0.803	0.674	0.041	0.06	0.023	23.613	29.052	19.869	0.318	0.014	1
Birds long life	beta_q2_rar	cacao	0.952	0.973	0.938	0.577	0.607	0.546	0.073	0.09	0.064	19.806	22.575	15.421	0.306	0.022	0
Birds long life	beta_q2_rar	pasture	0.866	0.9	0.837	0.631	0.704	0.557	0.034	0.049	0.02	38.603	54.89	29.94	0.119	0.012	1
Birds short life	Abundance	cacao	1	1	1	0.461	0.482	0.45	19.388	19.456	16.871	0.127	0.656	0.123	0.305	138954505.513	0
Birds short life	Abundance	pasture	0.939	0.966	0.9	0.471	0.492	0.464	0.095	0.113	0.077	25.425	31.425	20.634	0.059	0.037	0
Birds short life	alpha_q0	cacao	1	1	1	0.62	0.674	0.574	19.37	19.46	16.73	0.094	0.495	0.082	0.28	155262528.875	1
Birds short life	alpha_q0	pasture	0.931	0.947	0.911	0.681	0.692	0.67	0.061	0.073	0.052	25.207	29.664	21.678	0.084	0.035	0
Birds short life	alpha_q1	cacao	1	1	1	0.676	0.758	0.609	19.378	19.383	16.147	0.081	0.369	0.068	0.267	162602666.372	1
Birds short life	alpha_q1	pasture	0.968	0.975	0.957	0.758	0.771	0.746	0.075	0.086	0.066	15.426	17.668	13.811	0.072	0.064	0
Birds short life	alpha_q2	cacao	1	1	1	0.679	0.789	0.597	19.368	19.371	16.733	0.08	0.386	0.051	0.275	166576961.485	1
Birds short life	alpha_q2	pasture	0.975	0.989	0.959	0.767	0.819	0.721	0.083	0.118	0.055	13.435	15.684	11.419	0.082	0.075	0
Birds short life	alpha_q0_rar	cacao	1	1	0.996	0.719	0.83	0.634	0.225	19.458	0.128	6.071	8.7	0.059	0.08	0.25	1
Birds short life	alpha_q0_rar	pasture	0.875	0.923	0.844	0.792	0.84	0.765	0.02	0.031	0.012	47.888	82.474	23.824	0.02	0.039	0
Birds short life	alpha_q1_rar	cacao	1	1	1	0.744	0.869	0.65	17.068	19.424	15.491	0.072	0.371	0.025	0.167	24231088.088	1
Birds short life	alpha_q1_rar	pasture	0.935	0.954	0.913	0.845	0.864	0.83	0.032	0.045	0.022	18.783	28.212	11.839	0.028	0.063	0
Birds short life	alpha_q2_rar	cacao	1	1	1	0.727	0.864	0.628	17.06	19.331	0.227	0.078	2.22	0.069	0.195	21911926.085	1
Birds short life	alpha_q2_rar	pasture	0.95	0.96	0.935	0.832	0.856	0.809	0.045	0.057	0.035	15.63	19.868	13.036	0.044	0.069	0
Birds short life	beta_q0	cacao	0.936	0.946	0.924	0.587	0.604	0.571	0.062	0.068	0.057	22.864	25.062	20.972	0.454	0.016	0
Birds short life	beta_q0	pasture	0.915	0.928	0.901	0.513	0.523	0.502	0.058	0.064	0.053	27.189	29.763	24.809	0.516	0.017	0
Birds short life	beta_q1	cacao	0.984	0.988	0.977	0.479	0.496	0.462	0.117	0.125	0.105	14.164	15.924	13.19	0.553	0.029	0
Birds short life	beta_q1	pasture	0.902	0.917	0.888	0.471	0.487	0.456	0.056	0.062	0.052	29.709	32.274	26.988	0.513	0.016	0
Birds short life	beta_q2	cacao	0.983	0.988	0.974	0.333	0.379	0.288	0.123	0.137	0.109	15.453	17.466	14.302	0.367	0.037	0
Birds short life	beta_q2	pasture	0.86	0.876	0.843	0.388	0.393	0.382	0.049	0.053	0.045	36.781	40.003	34.006	0.5	0.014	0
Birds short life	beta_q0_rar	cacao	0.954	0.964	0.941	0.455	0.486	0.424	0.082	0.09	0.074	20.634	22.84	18.77	0.428	0.019	0
Birds short life	beta_q0_rar	pasture	0.922	0.939	0.906	0.402	0.42	0.384	0.068	0.076	0.062	26.288	28.932	23.421	0.474	0.019	0
Birds short life	beta_q1_rar	cacao	0.985	0.989	0.978	0.486	0.493	0.478	0.118	0.127	0.104	13.937	15.672	12.862	0.489	0.031	0
Birds short life	beta_q1_rar	pasture	0.926	0.943	0.908	0.456	0.475	0.438	0.067	0.075	0.059	25.44	28.515	22.473	0.477	0.02	0
Birds short life	beta_q2_rar	cacao	0.97	0.978	0.955	0.385	0.407	0.362	0.101	0.112	0.087	18.076	20.838	16.29	0.349	0.028	0
Birds short life	beta_q2_rar	pasture	0.879	0.895	0.858	0.389	0.394	0.384	0.054	0.059	0.049	33.481	37.293	30.87	0.508	0.015	0
Omnivorous birds	Abundance	cacao	1	1	1	0.526	0.532	0.505	17.7	17.93	16.842	0.124	0.329	0.123	0.451	24885247.75	0
Omnivorous birds	Abundance	pasture	1	1	1	0.833	0.926	0.758	16	16.8	0.533	0.043	1.324	0	0.138	12156209.753	0
Omnivorous birds	alpha_q0	cacao	1	1	1	0.75	0.818	0.692	19.2	19.2	16.07	0.063	0.279	0.047	0.237	238374831.312	1
Omnivorous birds	alpha_q0	pasture	0.994	1	0.986	0.72	0.75	0.692	0.142	2.743	0.11	9.587	12.301	0.667	0.079	0.113	0
Omnivorous birds	alpha_q1	cacao	1	1	1	0.875	0.986	0.77	16.8	17.6	0.24	0.021	1.443	0	0.098	47527473.169	1
Omnivorous birds	alpha_q1	pasture	0.988	0.996	0.975	0.75	0.767	0.733	0.111	0.151	0.086	10.857	14.077	8.016	0.078	0.092	0
Omnivorous birds	alpha_q2	cacao	1	1	1	0.941	0.944	0.842	15.276	16.797	16.797	0	0.037	0	0.031	23335486.318	1
Omnivorous birds	alpha_q2	pasture	0.983	0.994	0.948	0.756	0.769	0.727	0.098	0.135	0.06	11.965	20.638	8.814	0.052	0.082	0
Omnivorous birds	alpha_q0_rar	cacao	1	1	1	0.967	0.971	0.83	0.639	0.743	0.743	0	0.713	0	-0.188	24.301	1
Omnivorous birds	alpha_q0_rar	pasture	0.78	0.845	0.729	0.78	0.845	0.723	0	0.001	0	6348675229413.82	5.12178230051284E+018	1219.055	-0.021	0.021	1
Omnivorous birds	alpha_q1_rar	cacao	1	1	1	0.944	0.954	0.808	0.784	1.034	1.034	0	0.633	0	-0.183	17.662	1
Omnivorous birds	alpha_q1_rar	pasture	0.793	0.857	0.737	0.793	0.857	0.737	0	0	0	3.75E+17	9.69876994632724E+017	13394023610.445	-0.024	0.023	1
Omnivorous birds	alpha_q2_rar	cacao	1	1	1	0.953	0.956	0.817	12.7	14.16	13.4	0	0.045	0	-0.228	3377648.788	1
Omnivorous birds	alpha_q2_rar	pasture	0.781	0.842	0.729	0.781	0.842	0.729	0	0	0	2981108487412.7	2.07763845788249E+018	49436973822.593	-0.03	0.024	1
Omnivorous birds	beta_q0	cacao	0.952	1	1	0.952	0.987	0.917	0	nan	nan	0	0	0	-0.379	0.058	1
Omnivorous birds	beta_q0	pasture	0.835	0.855	0.815	0.774	0.801	0.747	0.01	0.017	0.004	77.856	167.481	54.628	0.013	0.014	1
Omnivorous birds	beta_q1	cacao	0.919	0.938	0.899	0.745	0.78	0.71	0.038	0.048	0.028	24.554	30.271	19.818	0.072	0.024	1
Omnivorous birds	beta_q1	pasture	0.849	0.907	0.808	0.741	0.806	0.676	0.018	0.041	0	52.572	1897.098	28.278	-0.09	0.016	1
Omnivorous birds	beta_q2	cacao	0.984	0.997	0.965	0.529	0.575	0.483	0.113	0.171	0.086	13.731	17.951	9.054	0.172	0.055	1
Omnivorous birds	beta_q2	pasture	0.874	1	0.794	0.674	0.794	0.553	0.032	0.276	0	37.439	9228678674.59	5.405	-0.156	0.026	1
Omnivorous birds	beta_q0_rar	cacao	1	1	0.999	0.537	0.594	0.48	0.309	0.643	0.209	4.953	7.319	2.889	0.235	0.282	1
Omnivorous birds	beta_q0_rar	pasture	1	1	1	0.752	0.933	0.572	0.587	2.746	0.284	1.544	3.138	0	-0.007	1.209	1
Omnivorous birds	beta_q1_rar	cacao	1	1	1	0.608	0.669	0.548	0.416	0.688	0.252	3.28	5.431	2.404	0.249	0.544	1
Omnivorous birds	beta_q1_rar	pasture	1	1	1	0.796	0.97	0.622	0.713	2.898	0.426	1.002	1.656	0	0.017	1.655	1
Omnivorous birds	beta_q2_rar	cacao	1	1	0.999	0.541	0.6	0.482	0.345	0.667	0.222	4.417	6.88	2.816	0.241	0.357	1
Omnivorous birds	beta_q2_rar	pasture	1	1	1	0.762	0.946	0.578	0.657	2.837	0.308	1.322	2.785	0	0	1.451	1
Invertivorous birds	Abundance	cacao	1	1	1	0.522	0.536	0.509	19.397	19.505	16.033	0.114	0.596	0.111	0.223	142232806.639	1
Invertivorous birds	Abundance	pasture	0.989	1	0.963	0.5	0.543	0.463	0.149	4.001	0.103	15.454	20.692	0.576	0.184	0.069	0
Invertivorous birds	alpha_q0	cacao	1	1	0.998	0.729	0.756	0.705	17.884	17.909	0.181	0.073	7.264	0.065	0.187	62018535.541	1
Invertivorous birds	alpha_q0	pasture	1	1	1	0.653	0.674	0.642	2.111	3.533	1.83	0.792	1.338	0.551	0.235	2.839	0
Invertivorous birds	alpha_q1	cacao	1	1	1	0.834	0.883	0.79	17.6	17.898	15.403	0.039	0.191	0.016	0.149	81322205.373	1
Invertivorous birds	alpha_q1	pasture	1	1	1	0.709	0.73	0.681	15.417	17.513	2.54	0.091	0.797	0.078	0.196	2181740.295	0
Invertivorous birds	alpha_q2	cacao	1	1	1	0.78	0.857	0.715	17.852	19.326	15.441	0.058	0.313	0.031	0.168	71815554.551	1
Invertivorous birds	alpha_q2	pasture	1	1	1	0.695	0.709	0.673	17.723	19.306	15.194	0.084	0.371	0.077	0.191	21723060.092	0
Invertivorous birds	alpha_q0_rar	cacao	0.862	1	0.846	0.862	0.906	0.846	0	0	0	2.93E+20	5.87197785729875E+019	0	-0.002	0.029	1
Invertivorous birds	alpha_q0_rar	pasture	1	1	1	0.949	0.964	0.903	13.8	nan	nan	0	0	0	-0.032	3690470.721	1
Invertivorous birds	alpha_q1_rar	cacao	0.953	1	1	0.953	0.972	0.934	0	nan	nan	0	0	0	-0.015	0.084	1
Invertivorous birds	alpha_q1_rar	pasture	1	1	1	0.875	0.878	0.872	15.1	15.495	14.368	0.024	0.063	0.022	0.009	4783602.98	1
Invertivorous birds	alpha_q2_rar	cacao	1	1	1	0.915	0.965	0.871	15.4	17.8	16.2	0	0.024	0	0.061	17314570.504	1
Invertivorous birds	alpha_q2_rar	pasture	1	1	1	0.788	0.806	0.771	16.1	17.605	15.222	0.062	0.177	0.055	0.117	6722632.058	0
Invertivorous birds	beta_q0	cacao	0.929	0.941	0.916	0.548	0.56	0.537	0.062	0.068	0.056	24.497	26.874	22.235	0.472	0.015	0
Invertivorous birds	beta_q0	pasture	0.9	0.915	0.887	0.589	0.622	0.555	0.047	0.053	0.042	29.973	32.94	26.928	0.468	0.017	0
Invertivorous birds	beta_q1	cacao	0.978	0.984	0.973	0.444	0.465	0.422	0.108	0.119	0.101	15.922	17.007	14.396	0.559	0.026	0
Invertivorous birds	beta_q1	pasture	0.892	0.907	0.881	0.518	0.519	0.515	0.05	0.055	0.047	31.607	33.797	28.713	0.516	0.015	0
Invertivorous birds	beta_q2	cacao	0.973	0.98	0.963	0.31	0.356	0.264	0.108	0.119	0.098	17.918	19.75	16.231	0.442	0.029	0
Invertivorous birds	beta_q2	pasture	0.827	0.841	0.818	0.408	0.425	0.391	0.041	0.044	0.039	43.286	45.17	40.591	0.531	0.011	0
Invertivorous birds	beta_q0_rar	cacao	0.941	0.953	0.93	0.502	0.526	0.477	0.071	0.079	0.066	22.523	24.513	20.455	0.386	0.018	0
Invertivorous birds	beta_q0_rar	pasture	0.928	0.944	0.909	0.602	0.645	0.558	0.057	0.066	0.049	24.243	28.172	21.087	0.401	0.027	0
Invertivorous birds	beta_q1_rar	cacao	0.977	0.984	0.974	0.487	0.489	0.483	0.104	0.116	0.099	15.705	16.554	14.049	0.517	0.025	0
Invertivorous birds	beta_q1_rar	pasture	0.914	0.93	0.9	0.579	0.608	0.549	0.053	0.06	0.048	27.101	30.096	23.945	0.456	0.02	0
Invertivorous birds	beta_q2_rar	cacao	0.972	0.978	0.966	0.375	0.403	0.348	0.104	0.112	0.097	17.622	18.962	16.437	0.463	0.027	0
Invertivorous birds	beta_q2_rar	pasture	0.855	0.87	0.845	0.469	0.472	0.465	0.043	0.047	0.041	38.538	40.783	35.602	0.52	0.013	0
Frugivorous birds	Abundance	cacao	0.458	0.625	0.458	0.458	0.625	0.458	0	0	0	1.67E+22	1.11227600453881E+024	344093549949444	-0.21	0.024	1
Frugivorous birds	Abundance	pasture	0.579	0.826	0.536	0.579	0.789	0.433	0	2.345	0	1.54E+21	2.33655317298379E+022	384483006442677	-0.197	0.072	1
Frugivorous birds	alpha_q0	cacao	1	1	1	0.333	0.333	0.286	14.6	14.68	12.1	0.13	0.24	0.129	-1.24	5668356.011	0
Frugivorous birds	alpha_q0	pasture	0.5	0.664	0.5	0.5	0.598	0.465	0	2.449	0	1571496669456.44	1956748907612660	63.901	-0.001	0.017	0
Frugivorous birds	alpha_q1	cacao	1	1	1	0.475	0.487	0.413	2.293	2.888	1.362	0.724	1.299	0.567	-1.138	35.902	1
Frugivorous birds	alpha_q1	pasture	0.523	0.711	0.497	0.451	0.59	0.413	0.01	0.025	0.006	258.122	411.149	51.851	0.005	0.018	0
Frugivorous birds	alpha_q2	cacao	1	1	1	0.5	0.518	0.438	1.146	1.555	0.997	1.405	1.709	1.162	-0.864	9.896	1
Frugivorous birds	alpha_q2	pasture	0.596	0.736	0.564	0.545	0.682	0.499	0.007	0.023	0.003	304.219	824.155	55.127	0.007	0.022	0
Frugivorous birds	alpha_q0_rar	cacao	1	1	1	0.548	0.582	0.45	1.305	1.713	1.084	1.155	1.571	0.901	-1.267	21.163	1
Frugivorous birds	alpha_q0_rar	pasture	0.476	0.726	0.447	0.362	0.522	0.319	0.016	0.031	0.012	181.909	242.22	44.735	-0.003	0.016	0
Frugivorous birds	alpha_q1_rar	cacao	1	1	1	0.578	0.623	0.488	1.208	1.648	1.035	1.192	1.566	0.895	-1.121	16.646	1
Frugivorous birds	alpha_q1_rar	pasture	0.553	0.769	0.514	0.432	0.58	0.378	0.016	0.033	0.012	158.771	209.837	41.955	0.007	0.019	0
Frugivorous birds	alpha_q2_rar	cacao	1	1	1	0.609	0.66	0.535	1.147	1.591	1.008	1.188	1.497	0.868	-0.991	14.276	1
Frugivorous birds	alpha_q2_rar	pasture	0.6	0.768	0.554	0.513	0.639	0.449	0.012	0.267	0.008	192.293	284.632	45.422	0.012	0.021	0
Frugivorous birds	beta_q0	cacao	0.646	0.687	0.621	0	0	0	0.035	0.039	0.032	66.487	71.268	59.548	0.065	0.007	0
Frugivorous birds	beta_q0	pasture	0.528	0.591	0.461	0.147	0.18	0.119	0.02	0.025	0.012	108.886	174.356	85.768	0.162	0.008	0
Frugivorous birds	beta_q1	cacao	0.92	0.964	0.873	0	0	0	0.084	0.111	0.069	27.403	33.453	20.781	0.023	0.03	0
Frugivorous birds	beta_q1	pasture	0.543	0.732	0.461	0.403	0.487	0.331	0.009	0.02	0.002	201.323	32113010.382	109.406	0.038	0.012	1
Frugivorous birds	beta_q2	cacao	0.978	0.999	0.924	0	0	0	0.127	0.238	0.086	18.137	26.77	9.843	0.007	0.062	0
Frugivorous birds	beta_q2	pasture	0.568	0.76	0.564	0.568	0.659	0.465	0	2.536	0	97457684985.636	3669786067602.37	46.176	-0.086	0.016	1
Frugivorous birds	beta_q0_rar	cacao	0.951	0.984	0.903	0	0	0	0.101	0.138	0.078	22.883	29.569	16.697	0.081	0.043	0
Frugivorous birds	beta_q0_rar	pasture	0.702	0.8	0.599	0.309	0.367	0.246	0.028	0.044	0.013	68.821	57549596018.208	46.398	0.125	0.019	1
Frugivorous birds	beta_q1_rar	cacao	0.961	0.992	0.917	0	0	0	0.108	0.163	0.083	21.241	27.759	14.2	0.053	0.045	0
Frugivorous birds	beta_q1_rar	pasture	0.6	0.779	0.51	0.4	0.479	0.329	0.014	0.026	0.004	132.542	16408818978356.4	76.868	0.058	0.015	1
Frugivorous birds	beta_q2_rar	cacao	0.991	1	0.954	0	0	0	0.158	0.274	0.103	14.613	22.361	8.561	0.054	0.081	0
Frugivorous birds	beta_q2_rar	pasture	0.573	0.824	0.492	0.492	0.581	0.396	0.006	0.021	0	281.142	918561560.77	36.847	0.004	0.016	1
Frugivorous birds long life	Abundance	cacao	1	1	1	0	0	0	15.4	16.2	12.41	0.15	1.14	0.142	-0.24	15561431.169	0
Frugivorous birds long life	Abundance	pasture	1	1	1	0.357	0.442	0.295	0.67	2.125	0.551	2.776	3.325	1.586	-0.109	2.987	1
Frugivorous birds long life	alpha_q0	cacao	1	1	1	0	0	0	16.4	16.4	13.1	0.14	0.358	0.14	-0.346	13567288.522	0
Frugivorous birds long life	alpha_q0	pasture	1	1	0.972	0.75	1	0.55	0.658	7.118	0.212	1.392	10.854	0	-0.032	4.223	1
Frugivorous birds long life	alpha_q1	cacao	1	1	1	0	0	0	16.5	16.5	12.48	0.14	0.288	0.14	-0.508	15966188.396	0
Frugivorous birds long life	alpha_q1	pasture	1	1	0.855	0.953	0.956	0.433	0.756	1.422	0	0	2226356689917.86	0	-0.187	28.513	1
Frugivorous birds long life	alpha_q2	cacao	1	1	1	0	0	0	14.797	16.397	2.822	0.156	0.816	0.14	-0.53	2958759.475	0
Frugivorous birds long life	alpha_q2	pasture	0.954	1	0.822	0.954	0.954	0.393	0	1.659	0	0	37178494741.743	0	-0.209	0.25	0
Frugivorous birds long life	alpha_q0_rar	cacao	1	1	1	0	0	0	15.5	17.9	12.94	0.149	0.289	0.129	-0.353	5199001.539	0
Frugivorous birds long life	alpha_q0_rar	pasture	1	1	0.979	0.846	0.922	0.488	0.795	7.435	0.218	0.543	7.439	0	-0.055	8.007	1
Frugivorous birds long life	alpha_q1_rar	cacao	1	1	1	0	0	0	16.5	19.434	12.171	0.14	0.291	0.118	-0.446	14773852.065	0
Frugivorous birds long life	alpha_q1_rar	pasture	1	1	0.844	0.995	0.995	0.415	0.793	1.825	0	0	35009945584.113	0	-0.148	269.763	1
Frugivorous birds long life	alpha_q2_rar	cacao	1	1	1	0	0	0	14.651	16.301	3.471	0.157	0.671	0.141	-0.465	2331234.58	0
Frugivorous birds long life	alpha_q2_rar	pasture	0.923	1	0.814	0.923	0.989	0.381	0	1.839	0	0	977713146775059	0	-0.112	0.132	0
Frugivorous birds long life	beta_q0	cacao	0.55	0.591	0.497	0	0	0	0.027	0.03	0.023	86.49	100.402	77.177	0.283	0.008	0
Frugivorous birds long life	beta_q0	pasture	0.779	0.812	0.729	0	0	0	0.05	0.056	0.044	45.756	53.074	41.329	0.403	0.014	0
Frugivorous birds long life	beta_q1	cacao	0.633	0.679	0.574	0	0	0	0.033	0.038	0.029	68.966	80.963	60.798	0.233	0.011	0
Frugivorous birds long life	beta_q1	pasture	0.768	0.809	0.713	0	0	0	0.049	0.055	0.042	47.3	55.51	41.713	0.39	0.015	0
Frugivorous birds long life	beta_q2	cacao	0.547	0.598	0.484	0	0	0	0.026	0.03	0.022	87.195	105.266	75.779	0.157	0.01	0
Frugivorous birds long life	beta_q2	pasture	0.687	0.738	0.596	0	0	0	0.039	0.045	0.03	59.437	76.306	51.612	0.322	0.013	0
Frugivorous birds long life	beta_q0_rar	cacao	0.574	0.637	0.517	0	0	0	0.028	0.034	0.024	81.05	94.919	68.095	0.298	0.009	0
Frugivorous birds long life	beta_q0_rar	pasture	0.633	0.719	0.581	0	0	0	0.033	0.042	0.029	68.958	79.669	54.406	0.357	0.008	0
Frugivorous birds long life	beta_q1_rar	cacao	0.578	0.651	0.525	0	0	0	0.029	0.035	0.025	80.035	92.756	65.562	0.242	0.009	0
Frugivorous birds long life	beta_q1_rar	pasture	0.66	0.754	0.621	0	0	0	0.036	0.047	0.032	63.963	71.372	49.24	0.392	0.009	0
Frugivorous birds long life	beta_q2_rar	cacao	0.475	0.553	0.433	0	0	0	0.021	0.027	0.019	107.22	122.35	85.82	0.183	0.007	0
Frugivorous birds long life	beta_q2_rar	pasture	0.586	0.686	0.533	0	0	0	0.029	0.039	0.025	78.292	90.936	59.668	0.368	0.007	0
Frugivorous birds short life	Abundance	cacao	0.84	0.94	0.717	0.221	0.234	0.177	0.097	3.956	0.078	36.646	47.371	22.699	-0.025	0.071	0
Frugivorous birds short life	Abundance	pasture	0.529	0.639	0.344	0.529	0.629	0.344	0	0	0	8337912106859.14	2.70754063470552E+021	1791736260415.26	-0.086	0.041	1
Frugivorous birds short life	alpha_q0	cacao	1	1	0.925	0.944	0.956	0.836	1.326	1.186	0.326	0	6961750712758.36	0	-0.509	173.758	1
Frugivorous birds short life	alpha_q0	pasture	0.35	0.468	0.29	0.303	0.358	0.206	0.007	0.022	0.001	435.59	3988961969436.14	153.677	-0.034	0.016	0
Frugivorous birds short life	alpha_q1	cacao	0.907	1	0.751	0.907	0.964	0.751	0	0	0	0	5618723675327470	0	-0.53	0.292	1
Frugivorous birds short life	alpha_q1	pasture	0.423	0.561	0.346	0.265	0.313	0.183	0.024	0.045	0.012	140.555	28117350922698.3	77.534	-0.094	0.019	0
Frugivorous birds short life	alpha_q2	cacao	0.835	0.887	0.692	0.835	0.887	0.692	0	0	0	979625379659487	1.45803129296013E+018	4929461770269.4	-0.498	0.138	1
Frugivorous birds short life	alpha_q2	pasture	0.486	0.647	0.394	0.249	0.294	0.173	0.035	0.06	0.02	97.658	41812108910056	59.753	-0.133	0.022	0
Frugivorous birds short life	alpha_q0_rar	cacao	0.798	0.848	0.662	0.798	0.848	0.662	0	0	0	2265589783178004	6.86952724750219E+016	14090725039754.4	-0.487	0.147	1
Frugivorous birds short life	alpha_q0_rar	pasture	0.397	0.53	0.329	0.264	0.318	0.179	0.02	0.041	0.01	164.15	13647998793.768	84.996	-0.075	0.019	0
Frugivorous birds short life	alpha_q1_rar	cacao	0.725	0.77	0.605	0.725	0.77	0.605	0	0	0	6512657136496.61	3.14873581944425E+017	321087357415.344	-0.452	0.095	1
Frugivorous birds short life	alpha_q1_rar	pasture	0.422	0.558	0.348	0.259	0.311	0.177	0.024	0.046	0.013	137.034	2699778364299180	77.492	-0.093	0.019	0
Frugivorous birds short life	alpha_q2_rar	cacao	0.666	0.708	0.558	0.666	0.708	0.558	0	0	0	182295139867.839	7171310056186465	14954040114.303	-0.385	0.075	1
Frugivorous birds short life	alpha_q2_rar	pasture	0.446	0.582	0.367	0.256	0.306	0.177	0.028	0.049	0.016	119.054	5580383121823.09	72.111	-0.107	0.02	0
Frugivorous birds short life	beta_q0	cacao	0.946	1	1	0	0	0	0.097	nan	nan	0	0	0	0.1	0.069	1
Frugivorous birds short life	beta_q0	pasture	0.821	0.913	0.758	0.082	0.109	0.064	0.055	0.07	0.044	40.65	49.931	25.412	0.302	0.029	1
Frugivorous birds short life	beta_q1	cacao	1	1	1	0	0	0	0.449	nan	nan	0	0	0	0.058	1.266	1
Frugivorous birds short life	beta_q1	pasture	0.903	0.965	0.838	0.158	0.211	0.123	0.072	0.099	0.055	29.598	38.832	17.509	0.239	0.055	1
Frugivorous birds short life	beta_q2	cacao	1	1	1	0	0	0	0.463	nan	nan	0	0	0	0.039	1.381	1
Frugivorous birds short life	beta_q2	pasture	0.801	0.916	0.717	0.15	0.204	0.117	0.048	0.067	0.037	44.157	58.464	25.007	0.231	0.03	1
Frugivorous birds short life	beta_q0_rar	cacao	1	1	1	0	0	0	0.748	nan	nan	0	0	0	0.016	3.962	1
Frugivorous birds short life	beta_q0_rar	pasture	0.965	0.997	0.916	0.201	0.288	0.156	0.104	0.161	0.075	19.952	27.666	9.276	0.183	0.111	1
Frugivorous birds short life	beta_q1_rar	cacao	1	1	1	0	0	0	0.761	nan	nan	0	0	0	0.005	4.167	1
Frugivorous birds short life	beta_q1_rar	pasture	0.987	0.999	0.957	0.251	0.358	0.195	0.135	0.2	0.095	14.886	21.095	7.37	0.152	0.195	1
Frugivorous birds short life	beta_q2_rar	cacao	1	1	1	0	0	0	0.731	nan	nan	0	0	0	0.023	3.699	1
Frugivorous birds short life	beta_q2_rar	pasture	0.956	0.996	0.901	0.206	0.295	0.16	0.096	0.152	0.069	21.483	29.799	9.839	0.186	0.098	1
Bats	Abundance	cacao	1	1	1	0.75	0.816	0.684	0.763	0.839	0.716	1.201	1.482	0.801	-0.059	6.738	1
Bats	Abundance	pasture	1	1	0.999	0.711	0.816	0.605	0.318	1.167	0.236	3.342	4.616	2.1	-0.045	1.243	0
Bats	alpha_q0	cacao	0.997	1	1	0.957	1	0.917	0.087	nan	nan	0	0	0	0.008	0.395	1
Bats	alpha_q0	pasture	0.905	0.94	0.87	0.682	0.818	0.545	0.04	0.067	0.013	28.823	45.056	22.499	0.105	0.032	1
Bats	alpha_q1	cacao	1	1	1	0.967	0.986	0.92	14.9	nan	nan	0	0	0	-0.052	17573228.322	1
Bats	alpha_q1	pasture	0.832	0.854	0.795	0.627	0.666	0.587	0.027	0.032	0.021	49.629	62.574	42.19	0.109	0.018	1
Bats	alpha_q2	cacao	0.977	1	1	0.974	0.997	0.947	0.004	nan	nan	0	0	0	-0.001	0.136	1
Bats	alpha_q2	pasture	0.81	0.83	0.787	0.651	0.686	0.616	0.02	0.025	0.015	61.888	75.903	52.138	0.078	0.017	1
Bats	alpha_q0_rar	cacao	0.991	1	0.886	0.991	0.995	0.886	0	0	0	0	313033518255566	0	-0.576	0.502	1
Bats	alpha_q0_rar	pasture	0.668	0.685	0.637	0.481	0.489	0.46	0.015	0.017	0.013	110.241	131.384	98.725	0.097	0.009	1
Bats	alpha_q1_rar	cacao	1	1	0.899	0.971	0.989	0.861	14.3	16.1	0	0	7463648269105.53	0	-0.448	17199462.536	1
Bats	alpha_q1_rar	pasture	0.696	0.713	0.667	0.496	0.517	0.476	0.017	0.019	0.015	95.873	112.762	86.264	0.093	0.01	1
Bats	alpha_q2_rar	cacao	1	1	1	0.95	0.961	0.832	14.3	16.1	16.1	0	0.044	0	-0.406	9455101.664	1
Bats	alpha_q2_rar	pasture	0.705	0.723	0.686	0.506	0.532	0.48	0.017	0.02	0.014	92.757	109.037	83.336	0.089	0.01	1
Bats	beta_q0	cacao	0.993	0.997	0.986	0.658	0.666	0.651	0.129	0.157	0.106	9.509	11.603	7.846	0.336	0.045	1
Bats	beta_q0	pasture	0.907	0.916	0.896	0.555	0.561	0.55	0.052	0.056	0.049	28.633	30.732	26.89	0.349	0.016	0
Bats	beta_q1	cacao	0.998	0.999	0.997	0.736	0.752	0.719	0.171	0.201	0.146	5.679	6.94	4.694	0.458	0.062	1
Bats	beta_q1	pasture	0.975	0.981	0.967	0.618	0.632	0.603	0.091	0.1	0.082	14.72	16.411	13.342	0.391	0.039	0
Bats	beta_q2	cacao	0.971	0.982	0.962	0.716	0.746	0.687	0.076	0.092	0.067	13.79	15.512	11.313	0.258	0.036	1
Bats	beta_q2	pasture	0.971	0.985	0.962	0.514	0.574	0.454	0.094	0.115	0.081	16.755	18.557	13.733	0.308	0.044	1
Bats	beta_q0_rar	cacao	0.939	0.951	0.926	0.73	0.748	0.712	0.05	0.057	0.043	20.003	23.052	17.509	0.182	0.02	1
Bats	beta_q0_rar	pasture	0.948	0.963	0.94	0.575	0.583	0.567	0.07	0.081	0.065	20.597	22.107	17.794	0.403	0.028	1
Bats	beta_q1_rar	cacao	0.95	0.96	0.94	0.77	0.801	0.739	0.051	0.061	0.041	16.324	18.684	14.259	0.172	0.022	1
Bats	beta_q1_rar	pasture	0.953	0.965	0.945	0.62	0.637	0.603	0.069	0.08	0.064	19.259	20.815	16.701	0.348	0.03	1
Bats	beta_q2_rar	cacao	0.938	0.952	0.923	0.737	0.779	0.695	0.048	0.058	0.038	20.024	23.966	17.099	0.168	0.024	1
Bats	beta_q2_rar	pasture	0.943	0.959	0.931	0.548	0.575	0.521	0.069	0.08	0.064	21.794	24.075	18.807	0.354	0.028	1
Frugivorous bats	Abundance	cacao	1	1	1	0.783	1	0.567	0.844	1.11	0.79	0.916	1.649	0	-0.173	11.439	1
Frugivorous bats	Abundance	pasture	1	1	1	0.8	0.9	0.7	16.4	16.4	0.341	0.042	2.002	0	-0.058	39726418.015	1
Frugivorous bats	alpha_q0	cacao	0.999	1	1	0.947	1	0.9	0.135	0.181	0.181	0	0.583	0	-0.054	0.627	1
Frugivorous bats	alpha_q0	pasture	0.91	0.959	0.861	0.667	0.778	0.556	0.044	0.079	0.016	27.598	51.219	18.819	0.051	0.031	1
Frugivorous bats	alpha_q1	cacao	0.935	1	0.885	0.935	0.969	0.833	0	0.013	0.013	0	40.779	0	-0.057	0.044	1
Frugivorous bats	alpha_q1	pasture	0.802	0.83	0.774	0.575	0.62	0.53	0.025	0.031	0.019	56.921	69.039	48.428	0.1	0.013	1
Frugivorous bats	alpha_q2	cacao	0.973	1	0.965	0.966	0.966	0.825	0.007	0.054	0.054	0	10.388	0	0	0.123	1
Frugivorous bats	alpha_q2	pasture	0.833	0.851	0.806	0.589	0.626	0.551	0.03	0.035	0.025	46.996	56.441	41.847	0.1	0.016	1
Frugivorous bats	alpha_q0_rar	cacao	1	1	1	0.833	0.837	0.803	16.1	16.1	15.39	0.043	0.061	0.041	-0.136	15384143.271	1
Frugivorous bats	alpha_q0_rar	pasture	0.786	0.813	0.74	0.632	0.729	0.534	0.018	0.03	0.005	71.967	193.633	51.11	0.102	0.014	1
Frugivorous bats	alpha_q1_rar	cacao	1	1	1	0.838	0.866	0.811	16.1	16.1	15	0.041	0.056	0.028	-0.155	15001735.708	1
Frugivorous bats	alpha_q1_rar	pasture	0.768	0.786	0.728	0.598	0.662	0.535	0.018	0.026	0.011	75.857	115.449	59.476	0.12	0.012	1
Frugivorous bats	alpha_q2_rar	cacao	1	1	1	0.864	0.962	0.784	15.3	16.1	14.1	0.03	0.065	0	-0.163	8284510.577	1
Frugivorous bats	alpha_q2_rar	pasture	0.769	0.786	0.743	0.569	0.599	0.538	0.021	0.024	0.017	70.047	84.908	62.309	0.125	0.011	1
Frugivorous bats	beta_q0	cacao	0.999	1	0.998	0.736	0.74	0.726	0.205	0.231	0.166	4.745	5.848	4.202	0.488	0.094	1
Frugivorous bats	beta_q0	pasture	0.928	0.935	0.921	0.589	0.608	0.571	0.058	0.062	0.055	24.251	25.835	22.908	0.375	0.02	1
Frugivorous bats	beta_q1	cacao	0.994	0.997	0.99	0.757	0.786	0.727	0.123	0.142	0.106	7.227	8.573	6.243	0.33	0.044	1
Frugivorous bats	beta_q1	pasture	0.97	0.975	0.962	0.614	0.62	0.607	0.085	0.092	0.077	15.836	17.428	14.737	0.347	0.035	1
Frugivorous bats	beta_q2	cacao	0.962	0.975	0.953	0.725	0.752	0.698	0.066	0.079	0.059	15.349	17.103	12.714	0.149	0.034	1
Frugivorous bats	beta_q2	pasture	0.967	0.982	0.957	0.513	0.582	0.444	0.09	0.111	0.076	17.555	19.45	14.31	0.273	0.042	1
Frugivorous bats	beta_q0_rar	cacao	0.94	0.951	0.928	0.728	0.733	0.722	0.051	0.057	0.044	19.838	22.63	17.447	0.048	0.021	1
Frugivorous bats	beta_q0_rar	pasture	0.951	0.966	0.942	0.603	0.613	0.592	0.07	0.082	0.064	19.761	21.545	16.839	0.353	0.028	1
Frugivorous bats	beta_q1_rar	cacao	0.956	0.965	0.946	0.777	0.796	0.757	0.054	0.062	0.047	14.866	16.947	12.921	0.055	0.026	1
Frugivorous bats	beta_q1_rar	pasture	0.959	0.971	0.95	0.643	0.676	0.609	0.072	0.084	0.064	17.679	19.37	15.225	0.299	0.033	1
Frugivorous bats	beta_q2_rar	cacao	0.94	0.954	0.924	0.741	0.77	0.712	0.049	0.058	0.042	19.441	23.57	16.527	0.063	0.027	1
Frugivorous bats	beta_q2_rar	pasture	0.947	0.963	0.935	0.569	0.608	0.53	0.07	0.082	0.063	20.834	23.274	17.796	0.302	0.03	1
Animalivorous bats	Abundance	cacao	0.88	0.937	0.836	0	0	0	0.071	0.092	0.06	32.53	38.177	25.037	0.096	0.03	1
Animalivorous bats	Abundance	pasture	0.827	0.866	0.682	0	0	0	0.058	0.067	0.038	39.399	60.319	34.401	0.202	0.034	1
Animalivorous bats	alpha_q0	cacao	0.774	0.849	0.717	0	0	0	0.05	0.063	0.042	46.483	54.667	36.535	0.067	0.018	0
Animalivorous bats	alpha_q0	pasture	0.665	0.707	0.611	0	0	0	0.037	0.041	0.032	63.079	73.473	56.228	0.282	0.014	0
Animalivorous bats	alpha_q1	cacao	0.814	0.89	0.753	0	0	0	0.056	0.073	0.047	41.005	49.43	31.339	0.066	0.022	0
Animalivorous bats	alpha_q1	pasture	0.666	0.708	0.624	0	0	0	0.037	0.041	0.033	62.953	70.853	56.169	0.28	0.014	0
Animalivorous bats	alpha_q2	cacao	0.852	0.926	0.786	0	0	0	0.064	0.087	0.051	36.14	44.878	26.465	0.068	0.026	0
Animalivorous bats	alpha_q2	pasture	0.67	0.711	0.623	0	0	0	0.037	0.041	0.033	62.318	70.96	55.606	0.279	0.014	0
Animalivorous bats	alpha_q0_rar	cacao	1	1	1	0	0	0	0.626	0.784	0.491	3.677	4.689	3.213	0.175	1.478	1
Animalivorous bats	alpha_q0_rar	pasture	0.933	0.95	0.909	0	0	0	0.09	0.1	0.081	25.551	28.765	23.064	0.154	0.093	1
Animalivorous bats	alpha_q1_rar	cacao	1	1	1	0	0	0	0.65	0.785	0.524	3.543	4.397	3.144	0.159	1.701	1
Animalivorous bats	alpha_q1_rar	pasture	0.929	0.947	0.908	0	0	0	0.088	0.098	0.081	26.082	28.91	23.52	0.156	0.089	1
Animalivorous bats	alpha_q2_rar	cacao	1	1	1	0	0	0	0.677	0.804	0.56	3.4	4.116	3.062	0.135	2.053	1
Animalivorous bats	alpha_q2_rar	pasture	0.923	0.942	0.9	0	0	0	0.085	0.095	0.078	26.935	30.024	24.225	0.166	0.08	1
Animalivorous bats	beta_q0	cacao	0.725	0.787	0.681	0	0	0	0.043	0.051	0.038	53.438	60.473	44.728	0.192	0.013	0
Animalivorous bats	beta_q0	pasture	0.565	0.632	0.484	0	0	0	0.028	0.033	0.022	83.056	104.573	69.097	0.242	0.01	0
Animalivorous bats	beta_q1	cacao	0.706	0.766	0.649	0	0	0	0.041	0.048	0.035	56.398	65.911	47.563	0.22	0.012	0
Animalivorous bats	beta_q1	pasture	0.556	0.621	0.447	0	0	0	0.027	0.032	0.02	85.077	116.755	71.264	0.282	0.01	0
Animalivorous bats	beta_q2	cacao	0.707	0.767	0.65	0	0	0	0.041	0.049	0.035	56.272	65.782	47.471	0.227	0.012	0
Animalivorous bats	beta_q2	pasture	0.537	0.601	0.417	0	0	0	0.026	0.031	0.018	89.729	128.056	75.234	0.27	0.009	0
Animalivorous bats	beta_q0_rar	cacao	0.658	0.718	0.587	0	0	0	0.036	0.042	0.029	64.357	78.156	54.62	0.188	0.012	0
Animalivorous bats	beta_q0_rar	pasture	0.589	0.65	0.449	0	0	0	0.03	0.035	0.02	77.771	115.896	65.858	0.298	0.012	0
Animalivorous bats	beta_q1_rar	cacao	0.656	0.716	0.585	0	0	0	0.036	0.042	0.029	64.699	78.552	54.929	0.186	0.012	0
Animalivorous bats	beta_q1_rar	pasture	0.593	0.655	0.457	0	0	0	0.03	0.035	0.02	76.744	113.115	64.997	0.302	0.012	0
Animalivorous bats	beta_q2_rar	cacao	0.661	0.721	0.589	0	0	0	0.036	0.043	0.03	63.784	77.78	54.064	0.187	0.012	0
Animalivorous bats	beta_q2_rar	pasture	0.593	0.653	0.451	0	0	0	0.03	0.035	0.02	76.901	115.167	65.186	0.295	0.012	0
Nectarivorous bats	Abundance	cacao	0.997	1	0.982	0.574	0.64	0.475	0.187	0.278	0.121	10.714	15.906	7.222	0.075	0.305	1
Nectarivorous bats	Abundance	pasture	0.952	1	1	0	0	0	0.082	nan	nan	0	0	0	0.056	0.143	1
Nectarivorous bats	alpha_q0	cacao	0.484	0.712	0.412	0.412	0.515	0.343	0.01	0.042	0	274.204	1059984105340.69	63.285	-0.023	0.022	1
Nectarivorous bats	alpha_q0	pasture	0.994	1	1	0	0	0	0.151	nan	nan	0	0	0	-0.011	0.382	1
Nectarivorous bats	alpha_q1	cacao	0.474	0.685	0.419	0.419	0.515	0.35	0.007	0.037	0	356.715	16507827081882.5	71.575	-0.021	0.021	1
Nectarivorous bats	alpha_q1	pasture	0.994	1	1	0	0	0	0.151	nan	nan	0	0	0	-0.011	0.382	1
Nectarivorous bats	alpha_q2	cacao	0.467	0.653	0.424	0.426	0.515	0.355	0.005	0.034	0	473.583	1115835610120890	83.854	-0.018	0.02	1
Nectarivorous bats	alpha_q2	pasture	0.994	1	1	0	0	0	0.151	nan	nan	0	0	0	-0.011	0.382	1
Nectarivorous bats	alpha_q0_rar	cacao	0.435	0.688	0.369	0.369	0.464	0.307	0.009	0.044	0	306.597	21658995651512.6	64.121	-0.025	0.021	1
Nectarivorous bats	alpha_q0_rar	pasture	0.994	1	1	0	0	0	0.155	nan	nan	0	0	0	-0.014	0.438	1
Nectarivorous bats	alpha_q1_rar	cacao	0.378	0.635	0.343	0.345	0.421	0.287	0.005	0.04	0	619.703	7254879337253.74	73.782	-0.021	0.02	1
Nectarivorous bats	alpha_q1_rar	pasture	0.995	1	1	0	0	0	0.16	nan	nan	0	0	0	-0.018	0.505	1
Nectarivorous bats	alpha_q2_rar	cacao	0.303	0.496	0.276	0.303	0.347	0.252	0	0.024	0	30870442989689.8	5.7329300947865E+016	132.974	-0.01	0.019	1
Nectarivorous bats	alpha_q2_rar	pasture	0.996	1	1	0	0	0	0.169	nan	nan	0	0	0	-0.025	0.685	1
Nectarivorous bats	beta_q0	cacao	1	1	1	0.85	0.98	0	13.6	14.4	9.825	0.03	0.05	0	-0.087	6829890.712	1
Nectarivorous bats	beta_q0	pasture	0.954	1	1	0	0	0	0.103	nan	nan	0	0	0	0.161	0.099	1
Nectarivorous bats	beta_q1	cacao	1	1	1	0.918	0.991	0	13	13.8	13.8	0	0.022	0	-0.125	7299273.094	1
Nectarivorous bats	beta_q1	pasture	0.951	1	1	0	0	0	0.101	nan	nan	0	0	0	0.184	0.094	1
Nectarivorous bats	beta_q2	cacao	1	1	1	0.829	0.994	0	13.8	13.8	9.815	0.039	0.06	0	-0.097	7555769.628	1
Nectarivorous bats	beta_q2	pasture	0.944	1	1	0	0	0	0.096	nan	nan	0	0	0	0.202	0.084	1
Nectarivorous bats	beta_q0_rar	cacao	0.736	1	0.613	0.736	0.782	0	0	0	0	1186835777.852	274753574812547	0	-0.072	0.069	1
Nectarivorous bats	beta_q0_rar	pasture	0.936	1	1	0	0	0	0.091	nan	nan	0	0	0	0.208	0.086	1
Nectarivorous bats	beta_q1_rar	cacao	0.731	1	0.609	0.731	0.777	0	0	0	0	763222059.974	1184756056626840	0	-0.069	0.067	1
Nectarivorous bats	beta_q1_rar	pasture	0.937	1	1	0	0	0	0.092	nan	nan	0	0	0	0.208	0.087	1
Nectarivorous bats	beta_q2_rar	cacao	0.682	1	0.568	0.682	0.725	0	0	0	0	460270767240164	698528100250137	0	-0.052	0.059	1
Nectarivorous bats	beta_q2_rar	pasture	0.931	1	1	0	0	0	0.089	nan	nan	0	0	0	0.201	0.089	1
Omnivorous bats	Abundance	cacao	1	1	1	0.353	0.375	0	16.3	16.446	14.076	0.178	0.404	0	0.19	12933479.303	1
Omnivorous bats	Abundance	pasture	0	1	1	0	0	0	0	nan	nan	0	0	0	-inf	0	1
Omnivorous bats	alpha_q0	cacao	1	1	1	0.353	0.375	0	16.3	16.446	14.076	0.178	0.404	0	0.19	12933479.303	1
Omnivorous bats	alpha_q0	pasture	0	1	1	0	0	0	0	nan	nan	0	0	0	-inf	0	1
Omnivorous bats	alpha_q1	cacao	1	1	1	0.353	0.375	0	16.3	16.446	14.076	0.178	0.404	0	0.19	12933479.303	1
Omnivorous bats	alpha_q1	pasture	0	1	1	0	0	0	0	nan	nan	0	0	0	-inf	0	1
Omnivorous bats	alpha_q2	cacao	1	1	1	0.353	0.375	0	16.3	16.446	14.076	0.178	0.404	0	0.19	12933479.303	1
Omnivorous bats	alpha_q2	pasture	0	1	1	0	0	0	0	nan	nan	0	0	0	-inf	0	1
Omnivorous bats	alpha_q0_rar	cacao	1	1	1	0.353	0.375	0	16.3	16.446	14.076	0.178	0.404	0	0.19	12933479.303	1
Omnivorous bats	alpha_q0_rar	pasture	0	1	1	0	0	0	0	nan	nan	0	0	0	-inf	0	1
Omnivorous bats	alpha_q1_rar	cacao	1	1	1	0.353	0.375	0	16.3	16.446	14.076	0.178	0.404	0	0.19	12933479.303	1
Omnivorous bats	alpha_q1_rar	pasture	0	1	1	0	0	0	0	nan	nan	0	0	0	-inf	0	1
Omnivorous bats	alpha_q2_rar	cacao	1	1	1	0.353	0.375	0	16.3	16.446	14.076	0.178	0.404	0	0.19	12933479.303	1
Omnivorous bats	alpha_q2_rar	pasture	0	1	1	0	0	0	0	nan	nan	0	0	0	-inf	0	1
Omnivorous bats	beta_q0	cacao	1	1	1	0.441	0.469	0	14.4	14.4	13.02	0.176	0.239	0	0.094	2248734.873	1
Omnivorous bats	beta_q0	pasture	0	1	1	0	0	0	0	nan	nan	0	0	0	-inf	0	1
Omnivorous bats	beta_q1	cacao	1	1	1	0.441	0.469	0	14.4	14.4	13.02	0.176	0.239	0	0.094	2248734.873	1
Omnivorous bats	beta_q1	pasture	0	1	1	0	0	0	0	nan	nan	0	0	0	-inf	0	1
Omnivorous bats	beta_q2	cacao	1	1	1	0.441	0.469	0	14.4	14.4	13.02	0.176	0.239	0	0.094	2248734.873	1
Omnivorous bats	beta_q2	pasture	0	1	1	0	0	0	0	nan	nan	0	0	0	-inf	0	1
Omnivorous bats	beta_q0_rar	cacao	1	1	1	0.441	0.469	0	14.4	14.4	13.02	0.176	0.239	0	0.094	2248734.873	1
Omnivorous bats	beta_q0_rar	pasture	0	1	1	0	0	0	0	nan	nan	0	0	0	-inf	0	1
Omnivorous bats	beta_q1_rar	cacao	1	1	1	0.441	0.469	0	14.4	14.4	13.02	0.176	0.239	0	0.094	2248734.873	1
Omnivorous bats	beta_q1_rar	pasture	0	1	1	0	0	0	0	nan	nan	0	0	0	-inf	0	1
Omnivorous bats	beta_q2_rar	cacao	1	1	1	0.441	0.469	0	14.4	14.4	13.02	0.176	0.239	0	0.094	2248734.873	1
Omnivorous bats	beta_q2_rar	pasture	0	1	1	0	0	0	0	nan	nan	0	0	0	-inf	0	1
Ground mammals	Abundance	cacao	1	1	0.991	0.281	0.5	0.063	17.6	17.8	0.286	0.112	8.429	0.09	0.031	75768876.949	1
Ground mammals	Abundance	pasture	0.368	0.47	0.266	0.063	0.077	0.061	0.013	0.019	0.008	170.002	274.125	120.179	-0.116	0.008	1
Ground mammals	alpha_q0	cacao	0.905	0.967	0.866	0.375	0.5	0.25	0.063	0.096	0.047	29.178	35.741	18.251	0.123	0.034	1
Ground mammals	alpha_q0	pasture	0.587	0.681	0.5	0.25	0.286	0.25	0.02	0.027	0.014	101.295	157.072	72.938	-0.001	0.015	1
Ground mammals	alpha_q1	cacao	0.955	0.981	0.934	0.505	0.644	0.367	0.08	0.104	0.063	20.039	23.768	14.275	0.286	0.051	1
Ground mammals	alpha_q1	pasture	0.735	0.821	0.641	0.367	0.405	0.366	0.029	0.042	0.019	63.443	105.894	43.798	0.019	0.025	1
Ground mammals	alpha_q2	cacao	0.988	0.993	0.982	0.626	0.77	0.481	0.115	0.135	0.097	11.435	13.155	8.517	0.238	0.129	1
Ground mammals	alpha_q2	pasture	0.868	0.934	0.756	0.481	0.491	0.474	0.046	0.069	0.026	36.117	71.443	23.877	0.03	0.049	1
Ground mammals	alpha_q0_rar	cacao	0.97	0.983	0.922	0.461	0.528	0.394	0.096	0.116	0.068	17.568	26.353	14.51	0.173	0.075	1
Ground mammals	alpha_q0_rar	pasture	0.87	0.917	0.76	0.394	0.414	0.348	0.051	0.066	0.034	35.121	68.331	27.192	0.066	0.052	1
Ground mammals	alpha_q1_rar	cacao	0.985	0.992	0.97	0.516	0.578	0.454	0.117	0.138	0.093	13.492	16.921	11.462	0.247	0.108	1
Ground mammals	alpha_q1_rar	pasture	0.867	0.919	0.801	0.454	0.454	0.433	0.047	0.064	0.035	36.124	61.917	26.684	0.066	0.05	1
Ground mammals	alpha_q2_rar	cacao	0.987	0.993	0.974	0.522	0.572	0.471	0.12	0.139	0.097	13.059	16.195	11.25	0.233	0.123	1
Ground mammals	alpha_q2_rar	pasture	0.807	0.883	0.749	0.471	0.491	0.459	0.034	0.05	0.025	49.62	80.13	33.129	0.065	0.033	1
Ground mammals	beta_q0	cacao	0.903	0.947	0.844	0.446	0.585	0.308	0.058	0.086	0.033	29.4	43.729	22.489	0.098	0.033	1
Ground mammals	beta_q0	pasture	0.422	0.496	0.374	0.224	0.381	0.066	0.01	0.02	0	208.693	100968318957.996	109.557	-0.092	0.008	1
Ground mammals	beta_q1	cacao	0.724	0.847	0.636	0.324	0.525	0.123	0.03	0.052	0.009	63.963	174.887	39.154	0.067	0.014	1
Ground mammals	beta_q1	pasture	0.364	0.438	0.299	0.101	0.163	0.039	0.012	0.016	0.008	190.763	276.643	140.53	-0.194	0.008	0
Ground mammals	beta_q2	cacao	0.62	0.783	0.548	0.225	0.398	0.053	0.024	0.04	0.01	86.181	187.791	49.397	0.053	0.011	1
Ground mammals	beta_q2	pasture	0.316	0.407	0.244	0.048	0.078	0.018	0.011	0.015	0.008	204.8	293.264	145.865	-0.23	0.007	0
Ground mammals	beta_q0_rar	cacao	0.716	0.767	0.666	0.216	0.276	0.156	0.034	0.041	0.028	60.827	72.367	50.839	0.054	0.013	1
Ground mammals	beta_q0_rar	pasture	0.364	0.45	0.294	0.068	0.115	0.022	0.013	0.018	0.009	175.01	241.213	127.015	-0.181	0.008	0
Ground mammals	beta_q1_rar	cacao	0.707	0.758	0.654	0.234	0.312	0.155	0.032	0.04	0.025	63.6	78.272	53.057	0.067	0.012	1
Ground mammals	beta_q1_rar	pasture	0.368	0.453	0.298	0.066	0.108	0.025	0.013	0.018	0.01	171.699	235.171	125.515	-0.189	0.008	0
Ground mammals	beta_q2_rar	cacao	0.717	0.765	0.668	0.233	0.299	0.167	0.033	0.04	0.027	61.243	72.881	51.693	0.078	0.013	1
Ground mammals	beta_q2_rar	pasture	0.377	0.466	0.306	0.052	0.084	0.02	0.014	0.019	0.01	160.609	216.204	117.554	-0.21	0.009	0
Ground mammals carnivores	Abundance	cacao	0.99	1	1	0	0	0	0.152	0.264	0.264	0	8.708	0	0.036	0.337	1
Ground mammals carnivores	Abundance	pasture	0.725	1	1	0	0	0	0.037	0.453	0.453	0	5.082	0	0.059	0.028	1
Ground mammals carnivores	alpha_q0	cacao	0.448	1	0.63	0	0	0	0.02	0.033	0.033	0	69.531	0	0.06	0.014	1
Ground mammals carnivores	alpha_q0	pasture	0.941	1	0.999	0	0	0	0.086	0.238	0.238	0	9.671	0	0.103	0.094	1
Ground mammals carnivores	alpha_q1	cacao	0.388	1	0.514	0	0	0	0.016	0.024	0.024	0	95.858	0	0.086	0.01	1
Ground mammals carnivores	alpha_q1	pasture	0.962	1	0.999	0	0	0	0.1	0.238	0.238	0	9.671	0	0.103	0.121	1
Ground mammals carnivores	alpha_q2	cacao	0.381	1	0.486	0	0	0	0.016	0.022	0.022	0	103.648	0	0.095	0.009	1
Ground mammals carnivores	alpha_q2	pasture	0.972	1	0.999	0	0	0	0.109	0.238	0.238	0	9.671	0	0.104	0.142	1
Ground mammals carnivores	alpha_q0_rar	cacao	0.357	1	0.565	0	0	0	0.015	0.028	0.028	0	83.074	0	0.072	0.009	1
Ground mammals carnivores	alpha_q0_rar	pasture	0.946	1	1	0	0	0	0.089	0.271	0.271	0	8.495	0	0.105	0.098	1
Ground mammals carnivores	alpha_q1_rar	cacao	0.318	1	0.504	0	0	0	0.013	0.023	0.023	0	98.552	0	0.089	0.007	1
Ground mammals carnivores	alpha_q1_rar	pasture	0.979	1	1	0	0	0	0.121	0.298	0.298	0	7.72	0	0.107	0.164	1
Ground mammals carnivores	alpha_q2_rar	cacao	0.277	1	0.484	0	0	0	0.011	0.022	0.022	0	104.314	0	0.096	0.006	1
Ground mammals carnivores	alpha_q2_rar	pasture	0.993	1	1	0	0	0	0.157	0.344	0.344	0	6.695	0	0.101	0.276	1
Ground mammals carnivores	beta_q0	cacao	0.275	1	0.474	0	0	0	0.011	0.021	0.021	0	107.413	0	0.057	0.007	1
Ground mammals carnivores	beta_q0	pasture	0.726	1	0.965	0	0	0	0.036	0.111	0.111	0	20.655	0	0.138	0.027	1
Ground mammals carnivores	beta_q1	cacao	0.292	1	0.472	0	0	0	0.012	0.021	0.021	0	108.172	0	0.081	0.007	1
Ground mammals carnivores	beta_q1	pasture	0.783	1	0.978	0	0	0	0.044	0.127	0.127	0	18.077	0	0.136	0.035	1
Ground mammals carnivores	beta_q2	cacao	0.27	1	0.402	0	0	0	0.01	0.017	0.017	0	134.508	0	0.11	0.005	1
Ground mammals carnivores	beta_q2	pasture	0.755	1	0.956	0	0	0	0.041	0.104	0.104	0	22.136	0	0.138	0.031	1
Ground mammals carnivores	beta_q0_rar	cacao	0.281	1	0.808	0	0	0	0.011	0.055	0.055	0	41.811	0	0.116	0.006	1
Ground mammals carnivores	beta_q0_rar	pasture	0.864	1	1	0	0	0	0.062	0.495	0.495	0	4.653	0	0.145	0.054	1
Ground mammals carnivores	beta_q1_rar	cacao	0.297	1	0.738	0	0	0	0.012	0.045	0.045	0	51.577	0	0.113	0.006	1
Ground mammals carnivores	beta_q1_rar	pasture	0.873	1	1	0	0	0	0.064	0.416	0.416	0	5.54	0	0.139	0.059	1
Ground mammals carnivores	beta_q2_rar	cacao	0.303	1	0.771	0	0	0	0.012	0.049	0.049	0	46.833	0	0.131	0.006	1
Ground mammals carnivores	beta_q2_rar	pasture	0.891	1	1	0	0	0	0.069	0.508	0.508	0	4.529	0	0.126	0.07	1
Ground mammals herbivores	Abundance	cacao	1	1	0.983	0	0	0	0.582	0.682	0.529	3.955	7.077	3.378	0.018	4.731	1
Ground mammals herbivores	Abundance	pasture	0.169	0.253	0.144	0	0	0	0.006	0.01	0.005	373.465	501.285	237.111	-0.083	0.007	1
Ground mammals herbivores	alpha_q0	cacao	0.707	0.803	0.634	0	0	0	0.041	0.054	0.034	56.22	68.716	42.53	-0.145	0.019	1
Ground mammals herbivores	alpha_q0	pasture	0.279	0.355	0.203	0	0	0	0.011	0.015	0.008	210.92	307.115	157.7	-0.094	0.008	0
Ground mammals herbivores	alpha_q1	cacao	0.707	0.803	0.634	0	0	0	0.041	0.054	0.034	56.22	68.716	42.53	-0.145	0.019	1
Ground mammals herbivores	alpha_q1	pasture	0.279	0.355	0.203	0	0	0	0.011	0.015	0.008	210.92	307.115	157.7	-0.094	0.008	0
Ground mammals herbivores	alpha_q2	cacao	0.707	0.803	0.634	0	0	0	0.041	0.054	0.034	56.22	68.716	42.53	-0.145	0.019	1
Ground mammals herbivores	alpha_q2	pasture	0.279	0.355	0.203	0	0	0	0.011	0.015	0.008	210.92	307.115	157.7	-0.094	0.008	0
Ground mammals herbivores	alpha_q0_rar	cacao	0.707	0.803	0.634	0	0	0	0.041	0.054	0.034	56.22	68.716	42.53	-0.145	0.019	1
Ground mammals herbivores	alpha_q0_rar	pasture	0.279	0.355	0.203	0	0	0	0.011	0.015	0.008	210.92	307.115	157.7	-0.094	0.008	0
Ground mammals herbivores	alpha_q1_rar	cacao	0.707	0.803	0.634	0	0	0	0.041	0.054	0.034	56.22	68.716	42.53	-0.145	0.019	1
Ground mammals herbivores	alpha_q1_rar	pasture	0.279	0.355	0.203	0	0	0	0.011	0.015	0.008	210.92	307.115	157.7	-0.094	0.008	0
Ground mammals herbivores	alpha_q2_rar	cacao	0.707	0.803	0.634	0	0	0	0.041	0.054	0.034	56.22	68.716	42.53	-0.145	0.019	1
Ground mammals herbivores	alpha_q2_rar	pasture	0.279	0.355	0.203	0	0	0	0.011	0.015	0.008	210.92	307.115	157.7	-0.094	0.008	1
Ground mammals herbivores	beta_q0	cacao	0.693	0.784	0.622	0	0	0	0.039	0.051	0.032	58.449	71.079	45.013	-0.022	0.017	1
Ground mammals herbivores	beta_q0	pasture	0.279	0.355	0.203	0	0	0	0.011	0.015	0.008	210.92	307.115	157.7	-0.094	0.008	0
Ground mammals herbivores	beta_q1	cacao	0.718	0.803	0.631	0	0	0	0.042	0.054	0.033	54.535	69.265	42.479	-0.02	0.019	1
Ground mammals herbivores	beta_q1	pasture	0.275	0.351	0.18	0	0	0	0.011	0.014	0.007	214.377	347.71	159.635	-0.112	0.008	0
Ground mammals herbivores	beta_q2	cacao	0.74	0.823	0.649	0	0	0	0.045	0.058	0.035	51.248	65.953	39.902	-0.021	0.022	1
Ground mammals herbivores	beta_q2	pasture	0.283	0.362	0.18	0	0	0	0.011	0.015	0.007	207.45	348.322	153.759	-0.115	0.009	0
Ground mammals herbivores	beta_q0_rar	cacao	0.818	0.882	0.641	0	0	0	0.057	0.071	0.034	40.53	67.472	32.349	0.05	0.032	1
Ground mammals herbivores	beta_q0_rar	pasture	0.575	0.693	0.405	0	0	0	0.029	0.039	0.017	80.691	136.113	58.551	-0.005	0.019	0
Ground mammals herbivores	beta_q1_rar	cacao	0.749	0.816	0.603	0	0	0	0.046	0.057	0.031	50.011	74.804	40.774	0.041	0.027	1
Ground mammals herbivores	beta_q1_rar	pasture	0.551	0.672	0.398	0	0	0	0.027	0.037	0.017	86.195	138.374	62.016	-0.026	0.018	0
Ground mammals herbivores	beta_q2_rar	cacao	0.859	0.906	0.702	0	0	0	0.065	0.079	0.04	35.217	57.035	29.228	0.057	0.044	1
Ground mammals herbivores	beta_q2_rar	pasture	0.681	0.804	0.472	0	0	0	0.038	0.054	0.021	60.481	110.098	42.36	-0.011	0.027	1
Ground mammals omnivores	Abundance	cacao	1	1	0.857	0.667	0.889	0.167	16.1	16.9	0	0.075	18733680491661.4	0.007	-0.057	45565158.926	1
Ground mammals omnivores	Abundance	pasture	0.859	1	0.585	0.083	0.167	0	0.062	0.254	0.026	35.51	83.988	8.587	-0.115	0.043	1
Ground mammals omnivores	alpha_q0	cacao	0.997	1	0.993	0.75	1	0.5	0.144	6.347	0.112	6.355	8.084	0	0.06	0.365	1
Ground mammals omnivores	alpha_q0	pasture	0.682	0.923	0.567	0.25	0.5	0	0.029	0.072	0.006	70.527	283.222	26.362	-0.098	0.025	1
Ground mammals omnivores	alpha_q1	cacao	1	1	1	0.832	1	0.664	0.324	0.663	0.201	1.603	2.52	0	0.025	2.313	1
Ground mammals omnivores	alpha_q1	pasture	0.838	0.985	0.677	0.332	0.664	0	0.047	0.122	0.003	40.14	484.5	14.671	-0.075	0.048	1
Ground mammals omnivores	alpha_q2	cacao	1	1	1	0.878	1	0.755	0.508	0.677	0.271	0.398	1.395	0	-0.012	7.84	1
Ground mammals omnivores	alpha_q2	pasture	0.899	1	0.744	0.378	0.755	0	0.061	17.808	0	30.107	216640629667.675	0.107	-0.061	0.069	1
Ground mammals omnivores	alpha_q0_rar	cacao	0.957	1	0.848	0.957	0.957	0.848	0	0	0	0	1694735403102.91	0	-0.18	0.372	1
Ground mammals omnivores	alpha_q0_rar	pasture	1	1	0.909	0.456	0.911	0	16.929	17.672	0.062	0.1	29.597	0	0.033	29957603.042	1
Ground mammals omnivores	alpha_q1_rar	cacao	0.974	1	0.883	0.974	0.974	0.883	0	0	0	0	30518326408545.6	0	-0.134	0.619	1
Ground mammals omnivores	alpha_q1_rar	pasture	0.984	1	0.887	0.461	0.921	0	0.118	16.98	0.054	14.303	33.986	0	-0.05	0.217	1
Ground mammals omnivores	alpha_q2_rar	cacao	0.986	1	1	0.986	0.986	0.912	0	nan	nan	0	0	0	-0.116	1.245	1
Ground mammals omnivores	alpha_q2_rar	pasture	0.948	1	0.864	0.466	0.932	0	0.078	16.97	0.046	21.519	38.798	0	-0.046	0.121	1
Ground mammals omnivores	beta_q0	cacao	0.927	1	0.894	0.809	0.916	0.525	0.032	0.1	0.019	20.127	33.06	0	0.026	0.068	1
Ground mammals omnivores	beta_q0	pasture	0.541	0.695	0.481	0.324	0.649	0	0.013	0.04	0	148.287	10399421035044.4	58.146	-0.046	0.013	1
Ground mammals omnivores	beta_q1	cacao	0.976	0.998	0.948	0.585	0.836	0.335	0.096	0.18	0.038	14.882	19.658	7.95	0.064	0.1	1
Ground mammals omnivores	beta_q1	pasture	0.641	0.761	0.533	0.217	0.433	0	0.026	0.048	0.007	79.026	258.093	48.247	-0.137	0.018	1
Ground mammals omnivores	beta_q2	cacao	0.979	0.997	0.95	0.311	0.439	0.184	0.116	0.182	0.088	16.635	22.16	10.334	-0.002	0.084	1
Ground mammals omnivores	beta_q2	pasture	0.715	0.828	0.615	0.129	0.259	0	0.037	0.054	0.024	58.165	83.812	40.09	-0.189	0.023	1
Ground mammals omnivores	beta_q0_rar	cacao	1	1	1	0.727	0.854	0.662	12.4	12.505	11.258	0.081	0.144	0.032	-0.162	842175.75	1
Ground mammals omnivores	beta_q0_rar	pasture	0.925	1	0.753	0.427	0.854	0	0.068	14.532	0	25.792	2863570403.227	0.111	-0.083	0.097	1
Ground mammals omnivores	beta_q1_rar	cacao	1	1	1	0.699	0.87	0.658	11.6	11.8	10.961	0.095	0.177	0.022	-0.077	298883.961	1
Ground mammals omnivores	beta_q1_rar	pasture	0.812	1	0.682	0.38	0.759	0	0.04	14.554	0	45.895	81628805625.037	0.115	-0.098	0.049	1
Ground mammals omnivores	beta_q2_rar	cacao	1	1	1	0.674	0.694	0.616	13.3	13.3	12.488	0.089	0.167	0.084	-0.153	1743958.034	1
Ground mammals omnivores	beta_q2_rar	pasture	1	1	0.765	0.388	0.776	0	13.762	14.525	0	0.132	63633819.744	0.125	-0.007	953759.52	1
Seedlings	Abundance	cacao	0.535	0.641	0.387	0	0	0	0.026	0.034	0.016	90.113	141.981	67.485	0.027	0.011	0
Seedlings	Abundance	pasture	0.581	0.644	0.503	0	0	0	0.029	0.035	0.023	79.464	98.935	66.978	0.47	0.008	0
Seedlings	alpha_q0	cacao	0.489	0.571	0.407	0	0	0	0.022	0.028	0.017	102.864	132.479	81.859	-0.116	0.008	0
Seedlings	alpha_q0	pasture	0.589	0.652	0.513	0	0	0	0.03	0.035	0.024	77.632	96.155	65.562	0.471	0.008	0
Seedlings	alpha_q1	cacao	0.503	0.575	0.447	0	0	0	0.023	0.029	0.02	98.881	117.146	80.813	-0.234	0.009	0
Seedlings	alpha_q1	pasture	0.67	0.733	0.564	0	0	0	0.037	0.044	0.028	62.276	83.212	52.343	0.413	0.012	0
Seedlings	alpha_q2	cacao	0.522	0.589	0.473	0	0	0	0.025	0.03	0.021	93.511	108.07	77.905	-0.291	0.01	0
Seedlings	alpha_q2	pasture	0.725	0.79	0.595	0	0	0	0.043	0.052	0.03	53.471	76.475	44.26	0.362	0.017	0
Seedlings	alpha_q0_rar	cacao	0.716	0.78	0.636	0	0	0	0.042	0.05	0.034	54.855	68.611	45.598	-0.057	0.018	1
Seedlings	alpha_q0_rar	pasture	0.956	0.985	0.78	0	0	0	0.104	0.141	0.065	22.137	49.276	16.409	0.173	0.098	1
Seedlings	alpha_q1_rar	cacao	0.669	0.728	0.609	0	0	0	0.037	0.043	0.031	62.501	73.64	53.063	-0.14	0.016	1
Seedlings	alpha_q1_rar	pasture	0.973	0.992	0.799	0	0	0	0.12	0.161	0.074	19.179	46.092	14.307	0.166	0.131	1
Seedlings	alpha_q2_rar	cacao	0.675	0.732	0.61	0	0	0	0.037	0.044	0.031	61.532	73.68	52.51	-0.16	0.017	1
Seedlings	alpha_q2_rar	pasture	0.987	0.997	0.818	0	0	0	0.144	0.189	0.088	15.966	42.313	12.167	0.154	0.197	1
Seedlings	beta_q0	cacao	0.469	0.51	0.431	0	0	0	0.021	0.024	0.019	109.121	122.55	97.087	0.285	0.006	0
Seedlings	beta_q0	pasture	0.285	0.316	0.249	0	0	0	0.011	0.013	0.01	205.848	241.033	182.123	0.506	0.003	0
Seedlings	beta_q1	cacao	0.644	0.707	0.565	0	0	0	0.034	0.041	0.028	66.827	83.147	56.346	0.247	0.013	0
Seedlings	beta_q1	pasture	0.383	0.432	0.309	0	0	0	0.016	0.019	0.012	143.258	190.431	122.584	0.458	0.005	0
Seedlings	beta_q2	cacao	0.714	0.785	0.596	0	0	0	0.042	0.051	0.03	55.213	76.277	44.931	0.221	0.018	0
Seedlings	beta_q2	pasture	0.424	0.48	0.305	0	0	0	0.018	0.022	0.012	125.057	201.664	105.997	0.378	0.007	0
Seedlings	beta_q0_rar	cacao	0.732	0.798	0.658	0	0	0	0.044	0.053	0.036	52.534	64.422	43.225	0.18	0.02	1
Seedlings	beta_q0_rar	pasture	0.455	0.517	0.354	0	0	0	0.02	0.024	0.015	113.718	159.695	95.272	0.393	0.007	0
Seedlings	beta_q1_rar	cacao	0.731	0.796	0.664	0	0	0	0.044	0.053	0.036	52.575	63.321	43.475	0.196	0.019	1
Seedlings	beta_q1_rar	pasture	0.462	0.52	0.367	0	0	0	0.021	0.024	0.015	111.484	151.988	94.429	0.414	0.007	0
Seedlings	beta_q2_rar	cacao	0.718	0.785	0.644	0	0	0	0.042	0.051	0.034	54.608	66.881	44.988	0.181	0.018	1
Seedlings	beta_q2_rar	pasture	0.449	0.509	0.349	0	0	0	0.02	0.024	0.014	116.058	162.318	97.307	0.394	0.007	0
Trees	Abundance	cacao	1	1	0.999	0.121	0.127	0.114	0.301	0.378	0.213	7.214	10.234	5.782	0.761	0.095	0
Trees	Abundance	pasture	0.934	0.945	0.911	0.055	0.056	0.051	0.089	0.095	0.079	25.264	28.514	23.652	0.826	0.016	0
Trees	alpha_q0	cacao	0.761	0.774	0.743	0.092	0.108	0.077	0.044	0.046	0.042	49.609	52.422	47.575	0.762	0.006	0
Trees	alpha_q0	pasture	0.746	0.763	0.725	0.077	0.078	0.076	0.043	0.045	0.04	51.651	55.138	48.974	0.824	0.006	0
Trees	alpha_q1	cacao	0.703	0.73	0.673	0.127	0.16	0.094	0.036	0.039	0.033	60.251	66.235	55.445	0.606	0.007	0
Trees	alpha_q1	pasture	0.764	0.778	0.735	0.091	0.105	0.078	0.045	0.047	0.041	49.125	53.796	46.98	0.685	0.008	0
Trees	alpha_q2	cacao	0.808	0.834	0.721	0.173	0.197	0.148	0.049	0.053	0.037	43.425	57.498	39.534	0.463	0.014	0
Trees	alpha_q2	pasture	0.896	0.913	0.811	0.15	0.165	0.129	0.07	0.076	0.051	30.501	42.429	28.128	0.5	0.022	0
Trees	alpha_q0_rar	cacao	0.582	0.618	0.539	0.104	0.147	0.062	0.025	0.028	0.022	86.425	98.194	77.276	0.482	0.006	0
Trees	alpha_q0_rar	pasture	0.661	0.684	0.614	0.101	0.111	0.091	0.033	0.035	0.028	67.48	78.035	62.924	0.546	0.007	0
Trees	alpha_q1_rar	cacao	0.604	0.639	0.568	0.115	0.154	0.076	0.027	0.03	0.024	81.281	91.208	72.936	0.47	0.006	0
Trees	alpha_q1_rar	pasture	0.686	0.717	0.642	0.104	0.11	0.102	0.035	0.038	0.031	62.812	71.781	57.178	0.497	0.008	0
Trees	alpha_q2_rar	cacao	0.718	0.751	0.672	0.154	0.196	0.112	0.037	0.041	0.032	58.313	67.673	52.392	0.434	0.01	0
Trees	alpha_q2_rar	pasture	0.804	0.829	0.77	0.149	0.155	0.142	0.049	0.053	0.044	43.817	48.957	40.139	0.399	0.015	0
Trees	beta_q0	cacao	0.629	0.655	0.611	0.033	0.035	0.031	0.032	0.034	0.03	71.006	74.786	66.073	0.654	0.004	0
Trees	beta_q0	pasture	0.554	0.568	0.531	0.05	0.075	0.025	0.025	0.027	0.024	89.361	95.677	85.247	0.8	0.003	0
Trees	beta_q1	cacao	0.594	0.627	0.569	0.017	0.018	0.016	0.029	0.032	0.027	77.56	83.238	70.711	0.62	0.004	0
Trees	beta_q1	pasture	0.57	0.589	0.534	0.028	0.038	0.017	0.027	0.029	0.025	83.741	92.833	79.138	0.617	0.005	0
Trees	beta_q2	cacao	0.399	0.43	0.372	0.003	0.004	0.003	0.017	0.019	0.015	136.482	149.462	123.651	0.365	0.004	0
Trees	beta_q2	pasture	0.517	0.55	0.457	0.006	0.006	0.005	0.024	0.026	0.02	95.468	114.059	86.799	0.387	0.007	0
Trees	beta_q0_rar	cacao	0.617	0.652	0.595	0.019	0.024	0.015	0.031	0.035	0.029	72.822	77.538	66.1	0.601	0.005	0
Trees	beta_q0_rar	pasture	0.521	0.537	0.503	0.038	0.054	0.022	0.023	0.024	0.022	97.397	102.71	92.977	0.717	0.003	0
Trees	beta_q1_rar	cacao	0.633	0.668	0.605	0.019	0.023	0.015	0.033	0.036	0.03	69.598	75.267	63.14	0.62	0.005	0
Trees	beta_q1_rar	pasture	0.586	0.606	0.555	0.036	0.051	0.021	0.028	0.03	0.026	80.498	88.027	76.079	0.635	0.005	0
Trees	beta_q2_rar	cacao	0.485	0.519	0.455	0.009	0.011	0.008	0.022	0.024	0.02	104.998	115.016	95.306	0.509	0.004	0
Trees	beta_q2_rar	pasture	0.543	0.571	0.5	0.017	0.023	0.011	0.026	0.028	0.023	89.499	101.36	82.63	0.5	0.006	0
Trees fast	Abundance	cacao	1	1	1	0.386	0.514	0.257	14.7	14.7	14.118	0.123	0.148	0.11	-1.055	8888419.946	1
Trees fast	Abundance	pasture	1	1	1	0.057	0.059	0.053	0.566	0.622	0.5	3.967	4.498	3.608	0.001	1.52	0
Trees fast	alpha_q0	cacao	1	1	0.999	0.194	0.222	0.167	0.269	0.292	0.245	7.743	8.519	7.123	0.631	0.142	0
Trees fast	alpha_q0	pasture	0.989	0.994	0.985	0.111	0.114	0.108	0.147	0.164	0.137	14.843	15.989	13.299	0.654	0.06	0
Trees fast	alpha_q1	cacao	0.919	0.934	0.901	0.178	0.195	0.161	0.077	0.084	0.07	27.344	29.926	25.025	0.638	0.018	0
Trees fast	alpha_q1	pasture	0.946	0.954	0.936	0.121	0.138	0.104	0.093	0.098	0.087	23.438	24.862	22.089	0.7	0.026	0
Trees fast	alpha_q2	cacao	0.782	0.839	0.748	0.166	0.182	0.16	0.045	0.054	0.04	47.352	53.127	38.729	0.519	0.01	0
Trees fast	alpha_q2	pasture	0.894	0.925	0.878	0.135	0.162	0.107	0.07	0.081	0.065	30.778	32.992	26.482	0.709	0.017	0
Trees fast	alpha_q0_rar	cacao	0.804	0.83	0.781	0.117	0.124	0.11	0.05	0.055	0.047	43.387	46.858	39.686	0.506	0.014	0
Trees fast	alpha_q0_rar	pasture	0.867	0.881	0.838	0.102	0.112	0.093	0.064	0.067	0.057	34.491	38.47	32.587	0.648	0.016	0
Trees fast	alpha_q1_rar	cacao	0.781	0.812	0.749	0.14	0.147	0.133	0.046	0.051	0.041	47.238	52.476	42.399	0.546	0.01	0
Trees fast	alpha_q1_rar	pasture	0.877	0.89	0.856	0.13	0.158	0.103	0.065	0.069	0.06	33.225	36.137	31.384	0.658	0.017	0
Trees fast	alpha_q2_rar	cacao	0.74	0.777	0.68	0.159	0.167	0.144	0.039	0.044	0.033	54.47	65.488	48.175	0.518	0.009	0
Trees fast	alpha_q2_rar	pasture	0.868	0.889	0.825	0.164	0.211	0.117	0.062	0.067	0.053	34.447	40.634	31.534	0.653	0.016	0
Trees fast	beta_q0	cacao	0.745	0.765	0.732	0.094	0.112	0.076	0.042	0.045	0.041	52.091	54.302	49.02	0.737	0.005	0
Trees fast	beta_q0	pasture	0.692	0.709	0.668	0.042	0.071	0.014	0.038	0.04	0.035	59.793	63.904	56.962	0.735	0.005	0
Trees fast	beta_q1	cacao	0.65	0.674	0.626	0.076	0.094	0.057	0.032	0.035	0.03	68.715	73.774	64.057	0.639	0.005	0
Trees fast	beta_q1	pasture	0.691	0.704	0.677	0.048	0.081	0.016	0.038	0.04	0.035	60.072	63.16	57.384	0.758	0.005	0
Trees fast	beta_q2	cacao	0.405	0.44	0.36	0.039	0.049	0.03	0.016	0.018	0.014	141.522	167.135	125.794	0.34	0.004	0
Trees fast	beta_q2	pasture	0.569	0.587	0.553	0.029	0.04	0.018	0.027	0.029	0.026	83.927	87.836	79.713	0.63	0.004	0
Trees fast	beta_q0_rar	cacao	0.606	0.629	0.582	0.091	0.12	0.061	0.028	0.03	0.026	79.125	85.156	73.846	0.602	0.005	0
Trees fast	beta_q0_rar	pasture	0.602	0.62	0.579	0.057	0.091	0.023	0.029	0.031	0.027	77.948	83.406	73.44	0.56	0.004	0
Trees fast	beta_q1_rar	cacao	0.591	0.612	0.557	0.095	0.128	0.062	0.026	0.029	0.024	83.279	92.546	78.032	0.584	0.004	0
Trees fast	beta_q1_rar	pasture	0.643	0.664	0.627	0.066	0.107	0.024	0.032	0.035	0.029	69.71	74.941	65.381	0.619	0.005	0
Trees fast	beta_q2_rar	cacao	0.438	0.473	0.403	0.068	0.093	0.042	0.017	0.019	0.015	132.159	150.045	117.364	0.447	0.003	0
Trees fast	beta_q2_rar	pasture	0.551	0.566	0.537	0.057	0.094	0.02	0.025	0.027	0.023	90.641	97.874	84.669	0.62	0.004	0
Trees slow	Abundance	cacao	0.488	0.512	0.464	0.033	0.042	0.025	0.021	0.023	0.02	107.098	115.57	99.551	0.608	0.003	0
Trees slow	Abundance	pasture	0.563	0.586	0.528	0.033	0.042	0.025	0.026	0.028	0.024	85.822	94.829	80.173	0.679	0.005	0
Trees slow	alpha_q0	cacao	0.517	0.538	0.503	0.056	0.067	0.044	0.022	0.024	0.021	100.552	105.079	94.076	0.685	0.003	0
Trees slow	alpha_q0	pasture	0.518	0.54	0.485	0.067	0.089	0.044	0.022	0.024	0.02	101.266	112.73	94.719	0.698	0.003	0
Trees slow	alpha_q1	cacao	0.617	0.651	0.588	0.099	0.12	0.078	0.029	0.032	0.026	76.993	84.222	69.557	0.486	0.006	0
Trees slow	alpha_q1	pasture	0.522	0.56	0.492	0.076	0.08	0.073	0.022	0.025	0.02	101.16	111.611	89.904	0.495	0.005	0
Trees slow	alpha_q2	cacao	0.847	0.886	0.809	0.186	0.227	0.146	0.056	0.066	0.048	37.583	43.349	31.949	0.342	0.02	0
Trees slow	alpha_q2	pasture	0.663	0.729	0.605	0.129	0.151	0.106	0.032	0.039	0.026	68.416	82.146	55.645	0.329	0.009	0
Trees slow	alpha_q0_rar	cacao	0.998	1	0.993	0.19	0.267	0.114	0.209	0.264	0.165	10.002	12.92	7.921	0.147	0.246	0
Trees slow	alpha_q0_rar	pasture	0.733	0.812	0.658	0.15	0.19	0.111	0.039	0.05	0.03	55.529	70.465	42.551	0.193	0.014	0
Trees slow	alpha_q1_rar	cacao	0.999	1	0.995	0.208	0.288	0.128	0.232	0.29	0.18	8.905	11.811	7.128	0.145	0.303	0
Trees slow	alpha_q1_rar	pasture	0.765	0.837	0.683	0.154	0.181	0.126	0.043	0.055	0.033	50.037	65.271	38.96	0.213	0.015	0
Trees slow	alpha_q2_rar	cacao	1	1	0.996	0.237	0.322	0.152	0.254	0.313	0.187	8.002	11.183	6.489	0.146	0.358	0
Trees slow	alpha_q2_rar	pasture	0.815	0.873	0.712	0.172	0.194	0.149	0.05	0.063	0.036	42.33	59.497	33.827	0.235	0.018	0
Trees slow	beta_q0	cacao	0.528	0.565	0.508	0.003	0.005	0	0.025	0.028	0.024	92.158	97.573	83.144	0.51	0.004	0
Trees slow	beta_q0	pasture	0.465	0.479	0.445	0.006	0.006	0.005	0.021	0.022	0.019	111.126	118.107	106.537	0.727	0.002	0
Trees slow	beta_q1	cacao	0.606	0.637	0.58	0.001	0.002	0	0.031	0.034	0.029	74.134	79.753	68.199	0.531	0.005	0
Trees slow	beta_q1	pasture	0.545	0.568	0.507	0.003	0.003	0.002	0.026	0.028	0.023	87.917	97.995	82.532	0.513	0.005	0
Trees slow	beta_q2	cacao	0.558	0.586	0.493	0	0	0	0.027	0.029	0.023	84.664	101.773	78.306	0.432	0.006	0
Trees slow	beta_q2	pasture	0.535	0.574	0.476	0	0	0	0.026	0.028	0.022	90.211	107.079	81.005	0.355	0.008	0
Trees slow	beta_q0_rar	cacao	0.603	0.634	0.558	0	0	0	0.031	0.034	0.027	74.792	84.658	68.651	0.474	0.006	0
Trees slow	beta_q0_rar	pasture	0.539	0.57	0.501	0.001	0.001	0.001	0.026	0.028	0.023	89.266	99.433	81.825	0.416	0.007	0
Trees slow	beta_q1_rar	cacao	0.64	0.669	0.6	0	0	0	0.034	0.037	0.031	67.676	75.302	62.463	0.491	0.007	0
Trees slow	beta_q1_rar	pasture	0.568	0.597	0.526	0.001	0.001	0.001	0.028	0.03	0.025	82.386	92.484	76.085	0.418	0.007	0
Trees slow	beta_q2_rar	cacao	0.603	0.634	0.554	0	0	0	0.031	0.034	0.027	74.705	85.487	68.722	0.476	0.006	0
Trees slow	beta_q2_rar	pasture	0.547	0.58	0.504	0.001	0.001	0	0.026	0.029	0.023	87.327	98.52	79.735	0.402	0.007	0
