# Supplementary material for: Biodiversity resilience in a tropical rainforest
Source: Nature. 2026 Apr 8;652(8112):1232–9. doi: 10.1038/s41586-026-10365-2 (PMC13128449; doi:10.1038/s41586-026-10365-2)
Supplement: Supplementary file 6 — This dataset contains classifications into different life-history strategies for all taxa. [file 41586_2026_10365_MOESM6_ESM.csv]

Taxon	IncludeTaxon	IncludeTrophic	Include_slow_fast_1-4	Include_slow_fast_pair	IncludeDispersal	Taxon2	SlowFast	Trophic	TrophicLevel	Dispersal
Frugivorous birds long life	0	0	0	1	0	Birds	3	frugivor	2	aerial
Frugivorous birds short life	0	0	0	1	0	Birds	3	frugivor	2	aerial
Frogs k strategy	0	0	0	3	0	Frogs	3	carnivor	4	terrestrial
Frogs r strategy	0	0	0	3	0	Frogs	3	carnivor	4	terrestrial
Frugivorous bats	0	1	0	NA	0	Bats	3	frugivor	2	aerial
Animalivorous bats	0	1	0	NA	0	Bats	3	carnivor	4	aerial
Invertivorous birds	0	1	0	NA	0	Birds	3	carnivor	4	aerial
Nectarivorous bats	0	1	0	NA	0	Bats	3	herbivor	2	aerial
Omnivorous bats	0	1	0	NA	0	Bats	3	omnivor	3	aerial
Nocturnal insects	1	0	1	NA	1	Insects	2	NA	NA	aerial
Nocturnal insects carnivore	0	1	0	NA	0	Insects	2	carnivor	4	aerial
Nocturnal insects detrivore scavenger	0	1	0	NA	0	Insects	2	detritivor	1	aerial
Nocturnal insects herbivore	0	1	0	NA	0	Insects	2	herbivor	2	aerial
Nocturnal insects omnivore	0	1	0	NA	0	Insects	2	omnivor	3	aerial
Nocturnal insects parasite parasitoid	0	1	0	NA	0	Insects	2	parasite	4	aerial
Nonsocial bees	0	0	0	4	0	Bees	2	herbivor	2	aerial
Birds	1	0	1	NA	1	Birds	3	NA	NA	aerial
Birds long life	0	0	0	2	0	Birds	3	NA	NA	aerial
Birds short life	0	0	0	2	0	Birds	3	NA	NA	aerial
Omnivorous birds	0	1	0	NA	0	Birds	3	omnivor	3	aerial
Social bees	0	0	0	4	0	Bees	2	herbivor	2	aerial
Trees fast	0	0	0	5	0	Trees	4	autotroph	1	aerial
Trees slow	0	0	0	5	0	Trees	4	autotroph	1	aerial
Ants	1	1	1	NA	1	Ants	2	omnivor	3	aerial
Bacteria 10 cm depth	1	1	1	NA	1	Bacteria	1	detritivor	0	aerial
Bacteria 50 cm depth	1	1	1	NA	1	Bacteria	1	detritivor	0	aerial
Bats	1	0	1	NA	1	Bats	3	NA	NA	aerial
Bees	1	1	1	NA	1	Bees	2	herbivor	2	aerial
Dung beetles	1	1	1	NA	1	Beetles	2	detritivor	0	aerial
Ground birds	1	1	1	NA	1	Birds	3	frugivor	2	aerial
Frogs	1	1	1	NA	1	Frogs	3	carnivor	4	terrestrial
Ground mammals	1	0	1	NA	1	Mammals	3	NA	NA	terrestrial
Ground mammals omnivores	0	1	0	NA	0	Mammals	3	omnivor	3	terrestrial
Ground mammals carnivores	0	1	0	NA	0	Mammals	3	carnivor	4	terrestrial
Ground mammals herbivores	0	1	0	NA	0	Mammals	3	carnivor	4	terrestrial
Moths	1	1	1	NA	1	Moths	2	herbivor	2	aerial
Saproxylic beetles	1	1	1	NA	1	Beetles	2	detritivor	0	aerial
Saproxylic beetles nonsocial	0	0	0	6	0	Beetles	2	detritivor	0	aerial
Saproxylic beetles social	0	0	0	6	0	Beetles	2	detritivor	0	aerial
Seedlings	1	1	1	NA	1	Trees	4	autotroph	1	aerial
Frugivorous birds	1	1	1	NA	1	Birds	3	frugivor	2	aerial
Trees	1	1	1	NA	1	Trees	4	autotroph	1	aerial
Leaf-litter arthropods	1	1	1	NA	1	Insects	2	detritivor	0	terrestrial
