# Supplementary material for: Biodiversity resilience in a tropical rainforest
Source: Nature. 2026 Apr 8;652(8112):1232–9. doi: 10.1038/s41586-026-10365-2 (PMC13128449; doi:10.1038/s41586-026-10365-2)
Supplement: Supplementary file 7 — This dataset contains results for resistance, return rate and recovery time for data from literature. [file 41586_2026_10365_MOESM7_ESM.csv]

Reference	Latitude	Longitude	Taxon	Metric	Resistance	Lambda	Recoverytime	R2	RSE
Alonso_Rodriguez_2017	8.414	-83.121	Moths	alpha_q0	0.364	3.376	0.548	0.997	0.000
Alonso_Rodriguez_2017	8.414	-83.121	Moths	beta_q0	0.287	0.075	26.056	1.000	0.000
Arnold_2021	10.435	-61.212	Birds	beta_q0	0.318	0.002	773.507	0.164	0.001
Arnold_2021	10.435	-61.212	Plants	beta_q0	0.000	0.003	878.282	0.487	0.000
Arnold_2021	10.435	-61.212	Birds	alpha_q0	0.521	0.023	96.855	0.002	0.008
Arnold_2021	10.435	-61.212	Plants	alpha_q0	0.188	0.035	59.525	0.301	0.013
BarretodaSilva_2021	-3.000	-54.000	Ants	alpha_q0	0.610	0.037	36.612	0.918	0.006
BarretodaSilva_2021	-3.000	-54.000	Ants	beta_q0	0.502	0.019	83.918	0.991	0.001
Basham_2016	5.495	-75.890	Amphibia	alpha_q0	0.308	0.051	37.865	1.000	0.000
Basham_2016	5.495	-75.890	Amphibia	beta_q0	0.000	0.020	113.723	1.000	0.000
Bihn_2008	-25.180	-48.410	Ants (soil)	beta_q0	0.263	0.015	136.328	-0.195	0.007
Bihn_2008	-25.180	-48.410	Ants (litter)	beta_q0	0.250	0.031	65.444	0.905	0.006
Bihn_2008	-25.180	-48.410	Ants (soil)	alpha_q0	0.412	0.061	28.898	0.818	0.021
Bihn_2008	-25.180	-48.410	Ants (litter)	alpha_q0	0.333	0.067	28.304	0.890	0.017
Bowman_1990	-5.000	145.440	Moths	alpha_q0	0.533	0.122	12.653	0.448	0.195
Bowman_1990	-5.000	145.440	Moths	beta_q0	0.068	0.016	140.637	0.804	0.004
Bowman_1990	-5.000	145.440	Birds	alpha_q0	0.310	0.044	43.915	0.612	0.017
Bowman_1990	-5.000	145.440	Birds	beta_q0	0.119	0.028	79.088	0.804	0.006
Bowman_1990	-5.000	145.440	Reptiles	beta_q0	0.577	0.037	38.551	0.055	0.025
Bowman_1990	-5.000	145.440	Reptiles	alpha_q0	0.577	0.179	8.056	0.843	0.072
Brosset_1996	4.562	-52.201	Bats	alpha_q0	0.227	0.237	8.635	1.000	0.000
Brosset_1996	4.562	-52.201	Bats	beta_q0	0.165	0.149	14.235	1.000	0.000
Bui_2022	20.550	107.100	DungBeetles	beta_q0	0.563	0.038	38.942	0.874	0.008
Bui_2022	20.550	107.100	DungBeetles	alpha_q0	0.613	0.058	23.350	0.778	0.021
Cajaiba_2017	3.441	-53.445	Histerid_beetles	alpha_q0	0.846	0.000	3308938043644.340	-0.178	0.029
Cajaiba_2017	3.441	-53.445	Histerid_beetles	beta_q0	0.842	0.000	36287952.736	-0.147	0.026
Carvalho_2020	2.442	-54.293	DungBeetles	beta_q0	0.144	0.079	27.145	0.993	0.006
Carvalho_2020	2.442	-54.293	DungBeetles	alpha_q0	0.257	0.133	15.127	0.989	0.017
de_Paula_2016	-9.491	-58.174	Termites	beta_q0	0.263	0.024	83.834	1.000	0.000
de_Paula_2016	-9.491	-58.174	Termites	alpha_q0	0.846	0.000	130429728601166.000	-1.000	0.100
Decena_2020	11.370	124.820	Amphibia	alpha_q0	0.556	0.305	4.892	0.622	0.765
Decena_2020	11.370	124.820	Amphibia	beta_q0	0.077	0.057	38.914	0.884	0.017
Diaz-Garcia_2020	19.112	-96.591	Amphibia	beta_q0	0.308	0.454	4.262	0.964	2.874
Diaz-Garcia_2020	19.112	-96.591	Amphibia	alpha_q0	0.700	0.189	5.809	0.788	0.204
Faria_2006	-15.170	-39.040	Bats	alpha_q0	0.529	0.104	21.013	1.000	0.000
Faria_2006	-15.170	-39.040	Bats	beta_q0	0.405	0.005	359.549	1.000	0.000
Gardner_2007	-1.300	-53.200	LeafLitterFauna	alpha_q0	0.404	0.027	66.646	1.000	0.000
Gardner_2007	-1.300	-53.200	LeafLitterFauna	beta_q0	0.294	0.027	71.266	1.000	0.000
Hawes_2009	-1.530	-53.630	Moths	beta_q0	0.207	0.004	469.329	1.000	0.000
Hawes_2009	-1.530	-53.630	Moths	alpha_q0	0.764	1.200	0.939	0.926	0.000
Hethcoat_2019	5.710	-76.040	Ants	beta_q0	0.432	0.000	3993841034.528	-0.280	0.005
Hethcoat_2019	5.710	-76.040	Ants	alpha_q0	0.969	0.000	-5256925022098220000.000	-0.797	0.471
Johns_1991	-3.320	-64.580	Birds	alpha_q0	0.645	0.037	33.987	-0.643	0.115
Johns_1991	-3.320	-64.580	Birds	beta_q0	0.234	0.065	31.166	0.526	0.030
Kanowski_2006	-17.150	145.375	Reptiles	beta_q0	0.000	0.006	396.945	1.000	0.000
Kanowski_2006	-17.150	145.375	Reptiles	alpha_q0	0.000	0.024	96.835	1.000	0.000
Makelele_2021	0.170	25.180	Plants	beta_q0	0.000	0.006	376.728	0.953	0.001
Makelele_2021	0.170	25.180	Plants	alpha_q0	0.000	0.075	30.738	0.936	0.015
Mason_1996	7.650	-60.875	Birds	alpha_q0	0.884	0.000	109204583387.980	-2.062	0.186
Mason_1996	7.650	-60.875	Birds	beta_q0	0.573	0.000	117126547147.544	-0.368	0.013
Medellin_2000	16.700	-90.560	Bats	beta_q0	0.600	0.000	486055401355.761	-1.000	0.010
Medellin_2000	16.700	-90.560	Bats	alpha_q0	0.778	0.000	986136.658	-Inf	0.000
Nakagawa_2006	4.200	113.500	Mammals	alpha_q0	0.714	10.871	0.128	0.661	16991.448
Nakagawa_2006	4.200	113.500	Mammals	beta_q0	0.412	0.000	2413777560.426	-0.012	0.004
Negrete_Yankelevich_2007	17.330	-96.300	LeafLitterFauna	alpha_q0	0.972	0.561	-2.285	-0.219	698.651
Negrete_Yankelevich_2007	17.330	-96.300	LeafLitterFauna	beta_q0	0.965	0.000	-9879140037.355	-1.573	0.021
Odea_2007	0.700	-78.360	Birds	alpha_q0	0.921	1.100	-0.210	0.202	22602590.076
Odea_2007	0.700	-78.360	Birds	beta_q0	0.382	0.030	60.796	0.787	0.012
Olander_1998	18.330	-65.817	Plants	beta_q0	0.367	0.006	319.052	1.000	0.000
Olander_1998	18.330	-65.817	Plants	alpha_q0	0.414	0.004	494.535	1.000	0.000
Raman_1998	23.330	92.220	Birds	alpha_q0	0.570	0.090	16.288	0.896	0.020
Raman_1998	23.330	92.220	Birds	beta_q0	0.195	0.035	59.582	0.536	0.013
Reiners_1994	10.260	-84.000	Plants	beta_q0	0.000	0.030	76.263	0.713	0.006
Reiners_1994	10.260	-84.000	Plants	alpha_q0	0.111	0.194	11.237	0.891	0.043
Roth_1994	10.260	-83.590	Ants	beta_q0	0.204	0.031	67.885	0.830	0.007
Roth_1994	10.260	-83.590	Ants	alpha_q0	0.397	0.086	20.941	0.801	0.045
Vallan_2002	-18.572	48.314	Amphibia	alpha_q0	0.367	0.100	18.448	0.674	0.090
Vallan_2002	-18.572	48.314	Amphibia	beta_q0	0.237	0.034	60.399	0.512	0.017
Vasconcelos_1999	-2.200	-60.000	Ants	beta_q0	0.192	0.073	28.730	0.990	0.005
Vasconcelos_1999	-2.200	-60.000	Ants	alpha_q0	0.472	0.306	5.440	0.922	0.289
Whitworth_2021	8.404	-83.337	DungBeetles	beta_q0	0.120	0.017	130.401	1.000	0.000
Whitworth_2021	8.404	-83.337	DungBeetles	alpha_q0	0.167	0.375	5.654	1.000	0.025
