# Supplementary material for: Biodiversity resilience in a tropical rainforest
Source: Nature. 2026 Apr 8;652(8112):1232–9. doi: 10.1038/s41586-026-10365-2 (PMC13128449; doi:10.1038/s41586-026-10365-2)
Supplement: Supplementary file 8 — This dataset contains the plot information. [file 41586_2026_10365_MOESM8_ESM.csv]

Plot_ID	PREX	Latitude	Longitude	Elevation	Treatment	Treatment2	Regeneration_year
CA59	NA	0.55730998	-79.179868	165	active cacao	active	NA
CA60	NA	0.510266	-79.2272	440	active cacao	active	NA
CA61	NA	0.53400099	-79.18769603	324	active cacao	active	NA
CA62	PREX	0.511049	-79.212168	372	active cacao	active	NA
CA63	PREX	0.54401822	-79.14532595	240	active cacao	active	NA
CA64	PREX	0.54348119	-79.15456	256	active cacao	active	NA
CR01	NA	0.49654763	-79.17820655	560	cacao regeneration	regeneration early	2017
CR02	PREX	0.50150484	-79.22593494	400	cacao regeneration	regeneration early	2015
CR03	NA	0.50821205	-79.23688265	274	cacao regeneration	regeneration early	2018
CR04	PREX	0.51167917	-79.18947658	560	cacao regeneration	regeneration late	2002
CR05	PREX	0.51178371	-79.20359237	377	cacao regeneration	regeneration early	2011
CR06	PREX	0.5206616	-79.21083174	397	cacao regeneration	regeneration late	1990
CR07	NA	0.45898553	-79.20876011	168	cacao regeneration	regeneration late	2000
CR08	NA	0.4592528	-79.21039418	172	cacao regeneration	regeneration late	1996
CR09	PREX	0.47247446	-79.229619	159	cacao regeneration	regeneration early	2017
CR10	PREX	0.4771745	-79.1995872	347	cacao regeneration	regeneration late	1999
CR11	PREX	0.47789256	-79.20507128	372	cacao regeneration	regeneration late	2000
CR12	NA	0.48018456	-79.21406337	324	cacao regeneration	regeneration late	2008
CR13	PREX	0.48892263	-79.22616164	366	cacao regeneration	regeneration early	2022
CR14	PREX	0.49816025	-79.13850116	529	cacao regeneration	regeneration late	1985
CR15	NA	0.504488312	-79.15719613	400	cacao regeneration	regeneration early	2015
CR16	NA	0.51074639	-79.14442928	479	cacao regeneration	regeneration early	2015
CR17	NA	0.51478038	-79.14413909	450	cacao regeneration	regeneration early	2014
CR18	NA	0.53991814	-79.14419755	331	cacao regeneration	regeneration early	2013
OG28	NA	0.46440563	-79.21261431	224	old-growth forest	old-growth forest	NA
OG37	NA	0.49819185	-79.17924819	550	old-growth forest	old-growth forest	NA
OG38	PREX	0.51305713	-79.19321874	535	old-growth forest	old-growth forest	NA
OG39	PREX	0.52155163	-79.19538539	576	old-growth forest	old-growth forest	NA
OG40	NA	0.52772307	-79.1724196	531	old-growth forest	old-growth forest	NA
OG41	PREX	0.52981297	-79.18850563	389	old-growth forest	old-growth forest	NA
OG42	PREX	0.53843029	-79.17462078	356	old-growth forest	old-growth forest	NA
OG43	NA	0.46447835	-79.21007388	238	old-growth forest	old-growth forest	NA
OG44	NA	0.47434948	-79.19810902	339	old-growth forest	old-growth forest	NA
OG45	PREX	0.47786124	-79.20347555	362	old-growth forest	old-growth forest	NA
OG46	PREX	0.47797846	-79.19469459	288	old-growth forest	old-growth forest	NA
OG47	NA	0.48465799	-79.21398287	355	old-growth forest	old-growth forest	NA
OG48	NA	0.53088989	-79.14462944	299	old-growth forest	old-growth forest	NA
OG49	PREX	0.5315347	-79.14780642	310	old-growth forest	old-growth forest	NA
OG50	NA	0.53403036	-79.14419137	316	old-growth forest	old-growth forest	NA
OG51	NA	0.55223173	-79.1374752	228	old-growth forest	old-growth forest	NA
OG52	PREX	0.54567888	-79.13756064	225	old-growth forest	old-growth forest	NA
PA53	NA	0.49585202	-79.20737699	510	active pasture	active	NA
PA54	PREX	0.53626858	-79.18830126	207	active pasture	active	NA
PA55	PREX	0.4976111	-79.22452241	426	active pasture	active	NA
PA56	NA	0.511023	-79.228523	430	active pasture	active	NA
PA57	PREX	0.51139197	-79.20887752	375	active pasture	active	NA
PA58	NA	0.543056	-79.153322	243	active pasture	active	NA
PR19	PREX	0.55271929	-79.17482117	177	pasture regeneration	regeneration early	2017
PR20	NA	0.49670321	-79.1716609	540	pasture regeneration	regeneration early	2019
PR21	PREX	0.50802424	-79.18995397	560	pasture regeneration	regeneration late	1987
PR22	PREX	0.50939341	-79.20450746	400	pasture regeneration	regeneration early	2011
PR23	PREX	0.5107801	-79.23206464	415	pasture regeneration	regeneration early	2022
PR24	NA	0.52082042	-79.21365335	381	pasture regeneration	regeneration late	2002
PR25	NA	0.49555762	-79.17642012	544	pasture regeneration	regeneration early	2017
PR26	PREX	0.52646596	-79.20464664	325	pasture regeneration	regeneration late	1995
PR27	NA	0.46185094	-79.2093188	214	pasture regeneration	regeneration late	1996
PR29	NA	0.47292046	-79.23064005	173	pasture regeneration	regeneration early	2017
PR30	NA	0.47500835	-79.22913433	219	pasture regeneration	regeneration late	2008
PR31	PREX	0.47902624	-79.21005517	316	pasture regeneration	regeneration late	2007
PR32	NA	0.47927521	-79.21729879	339	pasture regeneration	regeneration late	2007
PR33	PREX	0.48924515	-79.22841178	311	pasture regeneration	regeneration early	2022
PR34	PREX	0.49350932	-79.13794296	615	pasture regeneration	regeneration late	1985
PR35	NA	0.5037611	-79.1579992	411	pasture regeneration	regeneration early	2016
PR36	PREX	0.5165012	-79.14308334	380	pasture regeneration	regeneration early	2014
