# Supplementary material for: Biodiversity resilience in a tropical rainforest
Source: Nature. 2026 Apr 8;652(8112):1232–9. doi: 10.1038/s41586-026-10365-2 (PMC13128449; doi:10.1038/s41586-026-10365-2)
Supplement: Supplementary file 9 — This dataset contains the information for the random-forest analysis for our data. [file 41586_2026_10365_MOESM9_ESM.csv]

Metric	Legacy	Resistance importance	Lambda importance	Importance ratio mean	Importance ratio standard deviation
Abundance	Cacao	10562.0544122092	18846.2288897846	1.791	0.136
Abundance	Pasture	8613.398284981	14265.4926880721	1.662	0.129
alpha_q0	Cacao	4179.92785199703	9472.30237852345	2.274	0.164
alpha_q0	Pasture	6.20550185512299E+023	1.57772578114569E+024	2.570	0.323
alpha_q1	Cacao	4649.54748994862	7252.16412793069	1.565	0.117
alpha_q1	Pasture	17826.6609082725	37222.1151706181	2.100	0.198
beta_q0	Cacao	1.47275103223031E+018	3.72536300594736E+018	2.560	0.333
beta_q0	Pasture	2.83087715526951E+027	5.44058251415723E+027	1.940	0.244
beta_q1	Cacao	2.28543259883135E+020	4.40483294732768E+020	1.948	0.262
beta_q1	Pasture	4.87419057110719E+016	7.07958198520876E+016	1.466	0.197
braycurtis	Cacao	2.22903740152216E+024	2.22756912515528E+024	1.007	0.123
braycurtis	Pasture	3.7378020727826E+018	5.42959450596404E+018	1.465	0.185
