# Supplementary material for: Biodiversity resilience in a tropical rainforest
Source: Nature. 2026 Apr 8;652(8112):1232–9. doi: 10.1038/s41586-026-10365-2 (PMC13128449; doi:10.1038/s41586-026-10365-2)
Supplement: Supplementary file 10 — This dataset contains the information for the random-forest analysis for the literature data. [file 41586_2026_10365_MOESM10_ESM.csv]

Metric	Resistance importance	Lambda importance	Importance ratio mean	Importance ratio standard deviation
alpha_q0	4.35133878116959E+027	8.36857283078651E+027	1.943	0.252
beta_q0	8.23568428749912E+022	1.18051460276986E+023	1.446	0.181
