# Supplementary material for: Biodiversity resilience in a tropical rainforest
Source: Nature. 2026 Apr 8;652(8112):1232–9. doi: 10.1038/s41586-026-10365-2 (PMC13128449; doi:10.1038/s41586-026-10365-2)
Supplement: Supplementary file 11 — This dataset contains the results for Spearman rank correlation and Wilcoxon signed-rank test. [file 41586_2026_10365_MOESM11_ESM.csv]

Legacy	Test	Variables tested	r_s/V	p	p_corrected
cacao	Spearman rank	beta_q0_beta_q1	0.853	0	0
cacao	Spearman rank	beta_q1_beta_q1_rar	0.892	0	0
pasture	Spearman rank	beta_q0_beta_q0_rar	0.89	0	0
pasture	Spearman rank	beta_q1_beta_q1_rar	0.9	0	0
cacao	Spearman rank	alpha_q0_alpha_q0_rar	0.756	0	0.001
cacao	Spearman rank	beta_q0_beta_q0_rar	0.735	0.001	0.002
pasture	Spearman rank	beta_q0_beta_q1	0.664	0.005	0.009
pasture	Spearman rank	alpha_q0_alpha_q1	0.654	0.005	0.01
cacao	Spearman rank	beta_q2_beta_q1	0.64	0.007	0.012
pasture	Spearman rank	beta_q2_beta_q2_rar	0.581	0.016	0.026
pasture	Spearman rank	alpha_q1_alpha_q1_rar	0.537	0.028	0.043
pasture	Spearman rank	beta_q2_beta_q1	0.468	0.06	0.087
cacao	Spearman rank	braycurtis_abundance_resistance_resilience	-0.413	0.1	0.136
pasture	Spearman rank	alpha_q2_alpha_q1	0.346	0.173	0.225
pasture	Spearman rank	alpha_q1_resistance_resilience	0.346	0.189	0.235
cacao	Spearman rank	alpha_q0_alpha_q1	0.261	0.311	0.368
cacao	Spearman rank	abundance_resistance_resilience	0.244	0.4	0.452
cacao	Spearman rank	alpha_q1_resistance_resilience	0.225	0.459	0.497
pasture	Spearman rank	braycurtis_abundance_resistance_resilience	-0.065	0.804	0.836
pasture	Spearman rank	abundance_resistance_resilience	0.057	0.84	0.84
cacao	Spearman rank	alpha_q1_alpha_q1_rar	0.859	0	0
cacao	Spearman rank	beta_q2_beta_q2_rar	0.894	0	0
pasture	Spearman rank	alpha_q0_alpha_q0_rar	0.836	0	0
cacao	Spearman rank	alpha_q2_alpha_q2_rar	0.957	0	0
cacao	Spearman rank	alpha_q2_alpha_q1	0.829	0	0
pasture	Spearman rank	alpha_q2_alpha_q2_rar	0.865	0	0
cacao	Wilcoxon	abundance_braycurtis	9	0.002	0.008
pasture	Wilcoxon	abundance_braycurtis	12	0.004	0.009
cacao	Wilcoxon	alpha_q1_braycurtis	22	0.008	0.011
pasture	Wilcoxon	alpha_q1_braycurtis	27	0.017	0.017
