# Supplementary material for: Biodiversity resilience in a tropical rainforest
Source: Nature. 2026 Apr 8;652(8112):1232–9. doi: 10.1038/s41586-026-10365-2 (PMC13128449; doi:10.1038/s41586-026-10365-2)
Supplement: Supplementary file 12 — Number of sampled individuals and species and standardized coverage values of alpha- and beta-diversity. For each taxon, the upper cell indicates the coverage to which standardization was done for alpha- or beta-diversity (Methods). The lower cell indicates the mean coverages with the range (minimum–maximum) in brackets. Values are rounded to the second digit. Data owners: M.G.V., A.K., A.T., M.H., U.M.D., S.D.L., G.B., N.G., H.F., D.A.D., A.F.-L., J.M., K.M.P., N.B, D.M.-A., A.R.L., M. Schleuning, E.-L.N., S. Erazo, M.T., S.B., K.N.S., M.-O.R., E.T.L., N.F., S. Escobar, J.E.G. and M.-J.E. [file 41586_2026_10365_MOESM12_ESM.xlsx]

## Sheet: Sheet1
Taxon	Data owner(s)	N individuals or recordings/ N (morpho-) species	alpha-Diversity [standardized coverage/mean (min-max)]	beta-Diversity [standardized coverage/mean (min-max)]
Bacteria 10 cm depth	M. G. V., A. K.	NA/23590	NA	NA
			NA	NA
Bacteria 50 cm depth	M. G. V., A. K.	NA/23590	NA	NA
			NA	NA
Leaf-litter arthropods	A. T., M. H	4067/377	0.42	0.19
			0.65 (0.07-0.96)	0.74 (0.02-0.96)
Moths	U. M. D., S. D. L., A. K., G. B.	11271/279	0.3	0.14
			0.77 (0.04-0.95)	0.83 (0.01-0.95)
Bees	U. M. D., S. D. L., A. K., G. B.	12567/182	0.82	0.82
			0.92 (0.76-0.99)	0.93 (0.76-0.99)
Ants	N. G., H. F., D. A. D.	1465/300	0.5	0.49
			0.01 (0-0.04)	0.001 (0.0002-0.008)
Saproxylic beetles	A. F.-L.	10648/91	0.94	0.63
	J. M.		0.98 (0.67-1)	0.99 (0.18-1)
Dung beetles	K. M. P., N. B., D. M.-A.	844/24	0.57	0.3
			0.81 (0.18-1)	0.78 (0.04-1)
Nocturnal insects	J. M.	3129056/8467	1	1
			0.99 (0.99-1)	1 (1-1)
Ground birds	A. R. L., M. S., E.-L. N, J. M.	123/25	0.8	0.42
			0.91 (0.33-1)	0.75 (0.07-1)
Frugivorous birds	A. R. L., M. S., E.-L. N.	1531/68	0.82	0.71
			0.96 (0.63-1)	0.96 (0.61-1)
Bats	S. E., M. T., S. B.	2558/42	0.58	0.54
			0.86 (0.4-1)	0.87 (0.33-1)
Frogs	K. N. S., M.-O. R.	944/36	0.73	0.61
			0.92 (0.53-1)	0.91 (0.51-1)
Birds	J. M.	17525/334	0.75	0.75
			0.83 (0.59-0.95)	0.84 (0.58-0.95)
Ground mammals	A. R. L., M. S., E.-L. N, J. M.	1116/20	0.76	0.42
			0.87 (0.33-1)	0.81 (0.07-1)
Seedlings	E. T. L., N. F.	236/72	0.42	0.19
			0.71 (0.07-1)	0.6 (0.02-1)
Trees	S. E., J. E. G. A., M.-J. E.	7423/539	0.57	0.55
			0.83 (0.33-1)	0.83 (0.31-1)
